# Supplementary material for: Composition and variation of respiratory microbiota in healthy military personnel
Source: PLoS One. 2017 Dec 7;12(12):e0188461. doi: 10.1371/journal.pone.0188461 (PMC5720755; doi:10.1371/journal.pone.0188461)
Supplement: S1 Table — (XLSX) [file pone.0188461.s001.xlsx]

## Sheet: SRA_data
S1 Table. Sample information and statistics of sequence reads.
Bioproject_accession	Biosample_accession	SRA accession	Sample_name	Subject_Number	Quarter	Visit_Num	Sample_Type		Gender	Instrument	Flu_Vaccine_Type	title/short description	library_strategy	library_source	library_selection	library_layout	platform	Total number of reads	No. of reads passed the filters	% reads passed the filter	instrument_model	design_description
PRJNA339931	SAMN05615462	SRX2500600	1914S11014A	14	1	1	Anterior nares (A)		Male		Flu shot	Respiratory microbiome of healthy military personnel	AMPLICON	SYNTHETIC	PCR	single	_LS454	27869	21895	78.564	454 GS FLX+	Human upper respiratory swab was collected from human subject and incubated at -80°C, then extracted with QIAGEN DNeasy Blood&Tissue kit kit. 16S rDNA V1V3 amplicon library prepared with DNA extract and 454 fusion primers barcoded with 454 MIDs were sequenced on Roche 454 FLX+. Reads were used to QIIME based microbiome analysis.
PRJNA339931	SAMN05615462	SRX2500599	1914S11014N	14	1	1	Nasopharynx (N)		Male		Flu shot	Respiratory microbiome of healthy military personnel	AMPLICON	SYNTHETIC	PCR	single	_LS454	22003	17194	78.1439	454 GS FLX+	Human upper respiratory swab was collected from human subject and incubated at -80°C, then extracted with QIAGEN DNeasy Blood&Tissue kit kit. 16S rDNA V1V3 amplicon library prepared with DNA extract and 454 fusion primers barcoded with 454 MIDs were sequenced on Roche 454 FLX+. Reads were used to QIIME based microbiome analysis.
PRJNA339931	SAMN05615462	SRX2500598	1914S11014T	14	1	1	Oropharynx/Throat (T)		Male		Flu shot	Respiratory microbiome of healthy military personnel	AMPLICON	SYNTHETIC	PCR	single	_LS454	11258	8832	78.4509	454 GS FLX+	Human upper respiratory swab was collected from human subject and incubated at -80°C, then extracted with QIAGEN DNeasy Blood&Tissue kit kit. 16S rDNA V1V3 amplicon library prepared with DNA extract and 454 fusion primers barcoded with 454 MIDs were sequenced on Roche 454 FLX+. Reads were used to QIIME based microbiome analysis.
PRJNA339931	SAMN05615462	SRX2500579	1914S11015A	15	1	1	Anterior nares (A)		Male	Saxophone		Respiratory microbiome of healthy military personnel	AMPLICON	SYNTHETIC	PCR	single	_LS454	19855	15900	80.0806	454 GS FLX+	Human upper respiratory swab was collected from human subject and incubated at -80°C, then extracted with QIAGEN DNeasy Blood&Tissue kit kit. 16S rDNA V1V3 amplicon library prepared with DNA extract and 454 fusion primers barcoded with 454 MIDs were sequenced on Roche 454 FLX+. Reads were used to QIIME based microbiome analysis.
PRJNA339931	SAMN05615462	SRX2500578	1914S11015N	15	1	1	Nasopharynx (N)		Male	Saxophone		Respiratory microbiome of healthy military personnel	AMPLICON	SYNTHETIC	PCR	single	_LS454	10185	8170	80.216	454 GS FLX+	Human upper respiratory swab was collected from human subject and incubated at -80°C, then extracted with QIAGEN DNeasy Blood&Tissue kit kit. 16S rDNA V1V3 amplicon library prepared with DNA extract and 454 fusion primers barcoded with 454 MIDs were sequenced on Roche 454 FLX+. Reads were used to QIIME based microbiome analysis.
PRJNA339931	SAMN05615462	SRX2500577	1914S11015T	15	1	1	Oropharynx/Throat (T)		Male	Saxophone		Respiratory microbiome of healthy military personnel	AMPLICON	SYNTHETIC	PCR	single	_LS454	10011	8053	80.4415	454 GS FLX+	Human upper respiratory swab was collected from human subject and incubated at -80°C, then extracted with QIAGEN DNeasy Blood&Tissue kit kit. 16S rDNA V1V3 amplicon library prepared with DNA extract and 454 fusion primers barcoded with 454 MIDs were sequenced on Roche 454 FLX+. Reads were used to QIIME based microbiome analysis.
PRJNA339931	SAMN05615462	SRX2500555	1914S11016A	16	1	1	Anterior nares (A)		Male	Trombone		Respiratory microbiome of healthy military personnel	AMPLICON	SYNTHETIC	PCR	single	_LS454	26571	21745	81.8373	454 GS FLX+	Human upper respiratory swab was collected from human subject and incubated at -80°C, then extracted with QIAGEN DNeasy Blood&Tissue kit kit. 16S rDNA V1V3 amplicon library prepared with DNA extract and 454 fusion primers barcoded with 454 MIDs were sequenced on Roche 454 FLX+. Reads were used to QIIME based microbiome analysis.
PRJNA339931	SAMN05615462	SRX2500554	1914S11016N	16	1	1	Nasopharynx (N)		Male	Trombone		Respiratory microbiome of healthy military personnel	AMPLICON	SYNTHETIC	PCR	single	_LS454	23351	18889	80.8916	454 GS FLX+	Human upper respiratory swab was collected from human subject and incubated at -80°C, then extracted with QIAGEN DNeasy Blood&Tissue kit kit. 16S rDNA V1V3 amplicon library prepared with DNA extract and 454 fusion primers barcoded with 454 MIDs were sequenced on Roche 454 FLX+. Reads were used to QIIME based microbiome analysis.
PRJNA339931	SAMN05615462	SRX2500553	1914S11016T	16	1	1	Oropharynx/Throat (T)		Male	Trombone		Respiratory microbiome of healthy military personnel	AMPLICON	SYNTHETIC	PCR	single	_LS454	14732	11901	80.7833	454 GS FLX+	Human upper respiratory swab was collected from human subject and incubated at -80°C, then extracted with QIAGEN DNeasy Blood&Tissue kit kit. 16S rDNA V1V3 amplicon library prepared with DNA extract and 454 fusion primers barcoded with 454 MIDs were sequenced on Roche 454 FLX+. Reads were used to QIIME based microbiome analysis.
PRJNA339931	SAMN05615462	SRX2500531	1914S11017A	17	1	1	Anterior nares (A)		Male	Trombone		Respiratory microbiome of healthy military personnel	AMPLICON	SYNTHETIC	PCR	single	_LS454	26161	21074	80.555	454 GS FLX+	Human upper respiratory swab was collected from human subject and incubated at -80°C, then extracted with QIAGEN DNeasy Blood&Tissue kit kit. 16S rDNA V1V3 amplicon library prepared with DNA extract and 454 fusion primers barcoded with 454 MIDs were sequenced on Roche 454 FLX+. Reads were used to QIIME based microbiome analysis.
PRJNA339931	SAMN05615462	SRX2500530	1914S11017N	17	1	1	Nasopharynx (N)		Male	Trombone		Respiratory microbiome of healthy military personnel	AMPLICON	SYNTHETIC	PCR	single	_LS454	29475	23592	80.0407	454 GS FLX+	Human upper respiratory swab was collected from human subject and incubated at -80°C, then extracted with QIAGEN DNeasy Blood&Tissue kit kit. 16S rDNA V1V3 amplicon library prepared with DNA extract and 454 fusion primers barcoded with 454 MIDs were sequenced on Roche 454 FLX+. Reads were used to QIIME based microbiome analysis.
PRJNA339931	SAMN05615462	SRX2500529	1914S11017T	17	1	1	Oropharynx/Throat (T)		Male	Trombone		Respiratory microbiome of healthy military personnel	AMPLICON	SYNTHETIC	PCR	single	_LS454	9847	7790	79.1104	454 GS FLX+	Human upper respiratory swab was collected from human subject and incubated at -80°C, then extracted with QIAGEN DNeasy Blood&Tissue kit kit. 16S rDNA V1V3 amplicon library prepared with DNA extract and 454 fusion primers barcoded with 454 MIDs were sequenced on Roche 454 FLX+. Reads were used to QIIME based microbiome analysis.
PRJNA339931	SAMN05615462	SRX2500507	1914S11018A	18	1	1	Anterior nares (A)		Male	Trumpet		Respiratory microbiome of healthy military personnel	AMPLICON	SYNTHETIC	PCR	single	_LS454	22261	17945	80.6118	454 GS FLX+	Human upper respiratory swab was collected from human subject and incubated at -80°C, then extracted with QIAGEN DNeasy Blood&Tissue kit kit. 16S rDNA V1V3 amplicon library prepared with DNA extract and 454 fusion primers barcoded with 454 MIDs were sequenced on Roche 454 FLX+. Reads were used to QIIME based microbiome analysis.
PRJNA339931	SAMN05615462	SRX2500506	1914S11018N	18	1	1	Nasopharynx (N)		Male	Trumpet		Respiratory microbiome of healthy military personnel	AMPLICON	SYNTHETIC	PCR	single	_LS454	30873	25195	81.6085	454 GS FLX+	Human upper respiratory swab was collected from human subject and incubated at -80°C, then extracted with QIAGEN DNeasy Blood&Tissue kit kit. 16S rDNA V1V3 amplicon library prepared with DNA extract and 454 fusion primers barcoded with 454 MIDs were sequenced on Roche 454 FLX+. Reads were used to QIIME based microbiome analysis.
PRJNA339931	SAMN05615462	SRX2500505	1914S11018T	18	1	1	Oropharynx/Throat (T)		Male	Trumpet		Respiratory microbiome of healthy military personnel	AMPLICON	SYNTHETIC	PCR	single	_LS454	12490	9967	79.7998	454 GS FLX+	Human upper respiratory swab was collected from human subject and incubated at -80°C, then extracted with QIAGEN DNeasy Blood&Tissue kit kit. 16S rDNA V1V3 amplicon library prepared with DNA extract and 454 fusion primers barcoded with 454 MIDs were sequenced on Roche 454 FLX+. Reads were used to QIIME based microbiome analysis.
PRJNA339931	SAMN05615462	SRX2501746	1914S11019A	19	1	1	Anterior nares (A)		Male	Trumpet	Flu Shot	Respiratory microbiome of healthy military personnel	AMPLICON	SYNTHETIC	PCR	single	_LS454	27306	21738	79.6089	454 GS FLX+	Human upper respiratory swab was collected from human subject and incubated at -80°C, then extracted with QIAGEN DNeasy Blood&Tissue kit kit. 16S rDNA V1V3 amplicon library prepared with DNA extract and 454 fusion primers barcoded with 454 MIDs were sequenced on Roche 454 FLX+. Reads were used to QIIME based microbiome analysis.
PRJNA339931	SAMN05615462	SRX2501745	1914S11019N	19	1	1	Nasopharynx (N)		Male	Trumpet	Flu Shot	Respiratory microbiome of healthy military personnel	AMPLICON	SYNTHETIC	PCR	single	_LS454	20175	16122	79.9108	454 GS FLX+	Human upper respiratory swab was collected from human subject and incubated at -80°C, then extracted with QIAGEN DNeasy Blood&Tissue kit kit. 16S rDNA V1V3 amplicon library prepared with DNA extract and 454 fusion primers barcoded with 454 MIDs were sequenced on Roche 454 FLX+. Reads were used to QIIME based microbiome analysis.
PRJNA339931	SAMN05615462	SRX2501744	1914S11019T	19	1	1	Oropharynx/Throat (T)		Male	Trumpet	Flu Shot	Respiratory microbiome of healthy military personnel	AMPLICON	SYNTHETIC	PCR	single	_LS454	13080	10468	80.0306	454 GS FLX+	Human upper respiratory swab was collected from human subject and incubated at -80°C, then extracted with QIAGEN DNeasy Blood&Tissue kit kit. 16S rDNA V1V3 amplicon library prepared with DNA extract and 454 fusion primers barcoded with 454 MIDs were sequenced on Roche 454 FLX+. Reads were used to QIIME based microbiome analysis.
PRJNA339931	SAMN05615462	SRX2501743	1914S11020A	20	1	1	Anterior nares (A)		Male	Trumpet		Respiratory microbiome of healthy military personnel	AMPLICON	SYNTHETIC	PCR	single	_LS454	26713	21587	80.8108	454 GS FLX+	Human upper respiratory swab was collected from human subject and incubated at -80°C, then extracted with QIAGEN DNeasy Blood&Tissue kit kit. 16S rDNA V1V3 amplicon library prepared with DNA extract and 454 fusion primers barcoded with 454 MIDs were sequenced on Roche 454 FLX+. Reads were used to QIIME based microbiome analysis.
PRJNA339931	SAMN05615462	SRX2501742	1914S11020N	20	1	1	Nasopharynx (N)		Male	Trumpet		Respiratory microbiome of healthy military personnel	AMPLICON	SYNTHETIC	PCR	single	_LS454	16729	13540	80.9373	454 GS FLX+	Human upper respiratory swab was collected from human subject and incubated at -80°C, then extracted with QIAGEN DNeasy Blood&Tissue kit kit. 16S rDNA V1V3 amplicon library prepared with DNA extract and 454 fusion primers barcoded with 454 MIDs were sequenced on Roche 454 FLX+. Reads were used to QIIME based microbiome analysis.
PRJNA339931	SAMN05615462	SRX2501741	1914S11020T	20	1	1	Oropharynx/Throat (T)		Male	Trumpet		Respiratory microbiome of healthy military personnel	AMPLICON	SYNTHETIC	PCR	single	_LS454	8962	7129	79.547	454 GS FLX+	Human upper respiratory swab was collected from human subject and incubated at -80°C, then extracted with QIAGEN DNeasy Blood&Tissue kit kit. 16S rDNA V1V3 amplicon library prepared with DNA extract and 454 fusion primers barcoded with 454 MIDs were sequenced on Roche 454 FLX+. Reads were used to QIIME based microbiome analysis.
PRJNA339931	SAMN05615462	SRX2501740	1914S11021A	21	1	1	Anterior nares (A)		Male	Saxophone	Flu shot	Respiratory microbiome of healthy military personnel	AMPLICON	SYNTHETIC	PCR	single	_LS454	17210	14044	81.6037	454 GS FLX+	Human upper respiratory swab was collected from human subject and incubated at -80°C, then extracted with QIAGEN DNeasy Blood&Tissue kit kit. 16S rDNA V1V3 amplicon library prepared with DNA extract and 454 fusion primers barcoded with 454 MIDs were sequenced on Roche 454 FLX+. Reads were used to QIIME based microbiome analysis.
PRJNA339931	SAMN05615462	SRX2501739	1914S11021N	21	1	1	Nasopharynx (N)		Male	Saxophone	Flu shot	Respiratory microbiome of healthy military personnel	AMPLICON	SYNTHETIC	PCR	single	_LS454	29110	23661	81.2813	454 GS FLX+	Human upper respiratory swab was collected from human subject and incubated at -80°C, then extracted with QIAGEN DNeasy Blood&Tissue kit kit. 16S rDNA V1V3 amplicon library prepared with DNA extract and 454 fusion primers barcoded with 454 MIDs were sequenced on Roche 454 FLX+. Reads were used to QIIME based microbiome analysis.
PRJNA339931	SAMN05615462	SRX2501738	1914S11021T	21	1	1	Oropharynx/Throat (T)		Male	Saxophone	Flu shot	Respiratory microbiome of healthy military personnel	AMPLICON	SYNTHETIC	PCR	single	_LS454	19168	15895	82.9247	454 GS FLX+	Human upper respiratory swab was collected from human subject and incubated at -80°C, then extracted with QIAGEN DNeasy Blood&Tissue kit kit. 16S rDNA V1V3 amplicon library prepared with DNA extract and 454 fusion primers barcoded with 454 MIDs were sequenced on Roche 454 FLX+. Reads were used to QIIME based microbiome analysis.
PRJNA339931	SAMN05615462	SRX2501737	1914S11022A	22	1	1	Anterior nares (A)		Male			Respiratory microbiome of healthy military personnel	AMPLICON	SYNTHETIC	PCR	single	_LS454	36466	29369	80.538	454 GS FLX+	Human upper respiratory swab was collected from human subject and incubated at -80°C, then extracted with QIAGEN DNeasy Blood&Tissue kit kit. 16S rDNA V1V3 amplicon library prepared with DNA extract and 454 fusion primers barcoded with 454 MIDs were sequenced on Roche 454 FLX+. Reads were used to QIIME based microbiome analysis.
PRJNA339931	SAMN05615462	SRX2501736	1914S11022N	22	1	1	Nasopharynx (N)		Male			Respiratory microbiome of healthy military personnel	AMPLICON	SYNTHETIC	PCR	single	_LS454	15775	12580	79.7464	454 GS FLX+	Human upper respiratory swab was collected from human subject and incubated at -80°C, then extracted with QIAGEN DNeasy Blood&Tissue kit kit. 16S rDNA V1V3 amplicon library prepared with DNA extract and 454 fusion primers barcoded with 454 MIDs were sequenced on Roche 454 FLX+. Reads were used to QIIME based microbiome analysis.
PRJNA339931	SAMN05615462	SRX2501735	1914S11022T	22	1	1	Oropharynx/Throat (T)		Male			Respiratory microbiome of healthy military personnel	AMPLICON	SYNTHETIC	PCR	single	_LS454	15657	12732	81.3183	454 GS FLX+	Human upper respiratory swab was collected from human subject and incubated at -80°C, then extracted with QIAGEN DNeasy Blood&Tissue kit kit. 16S rDNA V1V3 amplicon library prepared with DNA extract and 454 fusion primers barcoded with 454 MIDs were sequenced on Roche 454 FLX+. Reads were used to QIIME based microbiome analysis.
PRJNA339931	SAMN05615462	SRX2501734	1914S11023A	23	1	1	Anterior nares (A)		Male	Trumpet		Respiratory microbiome of healthy military personnel	AMPLICON	SYNTHETIC	PCR	single	_LS454	22452	18140	80.7946	454 GS FLX+	Human upper respiratory swab was collected from human subject and incubated at -80°C, then extracted with QIAGEN DNeasy Blood&Tissue kit kit. 16S rDNA V1V3 amplicon library prepared with DNA extract and 454 fusion primers barcoded with 454 MIDs were sequenced on Roche 454 FLX+. Reads were used to QIIME based microbiome analysis.
PRJNA339931	SAMN05615462	SRX2501733	1914S11023N	23	1	1	Nasopharynx (N)		Male	Trumpet		Respiratory microbiome of healthy military personnel	AMPLICON	SYNTHETIC	PCR	single	_LS454	15292	12120	79.2571	454 GS FLX+	Human upper respiratory swab was collected from human subject and incubated at -80°C, then extracted with QIAGEN DNeasy Blood&Tissue kit kit. 16S rDNA V1V3 amplicon library prepared with DNA extract and 454 fusion primers barcoded with 454 MIDs were sequenced on Roche 454 FLX+. Reads were used to QIIME based microbiome analysis.
PRJNA339931	SAMN05615462	SRX2501732	1914S11023T	23	1	1	Oropharynx/Throat (T)		Male	Trumpet		Respiratory microbiome of healthy military personnel	AMPLICON	SYNTHETIC	PCR	single	_LS454	13273	10507	79.1607	454 GS FLX+	Human upper respiratory swab was collected from human subject and incubated at -80°C, then extracted with QIAGEN DNeasy Blood&Tissue kit kit. 16S rDNA V1V3 amplicon library prepared with DNA extract and 454 fusion primers barcoded with 454 MIDs were sequenced on Roche 454 FLX+. Reads were used to QIIME based microbiome analysis.
PRJNA339931	SAMN05615462	SRX2501880	1914S11024A	24	1	1	Anterior nares (A)		Male	Tuba	Flu Mist	Respiratory microbiome of healthy military personnel	AMPLICON	SYNTHETIC	PCR	single	_LS454	18968	15076	79.4812	454 GS FLX+	Human upper respiratory swab was collected from human subject and incubated at -80°C, then extracted with QIAGEN DNeasy Blood&Tissue kit kit. 16S rDNA V1V3 amplicon library prepared with DNA extract and 454 fusion primers barcoded with 454 MIDs were sequenced on Roche 454 FLX+. Reads were used to QIIME based microbiome analysis.
PRJNA339931	SAMN05615462	SRX2501879	1914S11024N	24	1	1	Nasopharynx (N)		Male	Tuba	Flu Mist	Respiratory microbiome of healthy military personnel	AMPLICON	SYNTHETIC	PCR	single	_LS454	13986	11052	79.0219	454 GS FLX+	Human upper respiratory swab was collected from human subject and incubated at -80°C, then extracted with QIAGEN DNeasy Blood&Tissue kit kit. 16S rDNA V1V3 amplicon library prepared with DNA extract and 454 fusion primers barcoded with 454 MIDs were sequenced on Roche 454 FLX+. Reads were used to QIIME based microbiome analysis.
PRJNA339931	SAMN05615462	SRX2501878	1914S11024T	24	1	1	Oropharynx/Throat (T)		Male	Tuba	Flu Mist	Respiratory microbiome of healthy military personnel	AMPLICON	SYNTHETIC	PCR	single	_LS454	6589	5286	80.2246	454 GS FLX+	Human upper respiratory swab was collected from human subject and incubated at -80°C, then extracted with QIAGEN DNeasy Blood&Tissue kit kit. 16S rDNA V1V3 amplicon library prepared with DNA extract and 454 fusion primers barcoded with 454 MIDs were sequenced on Roche 454 FLX+. Reads were used to QIIME based microbiome analysis.
PRJNA339931	SAMN05615462	SRX2501877	1914S11025A	25	1	1	Anterior nares (A)		Male	Clarinet		Respiratory microbiome of healthy military personnel	AMPLICON	SYNTHETIC	PCR	single	_LS454	22605	18009	79.6682	454 GS FLX+	Human upper respiratory swab was collected from human subject and incubated at -80°C, then extracted with QIAGEN DNeasy Blood&Tissue kit kit. 16S rDNA V1V3 amplicon library prepared with DNA extract and 454 fusion primers barcoded with 454 MIDs were sequenced on Roche 454 FLX+. Reads were used to QIIME based microbiome analysis.
PRJNA339931	SAMN05615462	SRX2501876	1914S11025N	25	1	1	Nasopharynx (N)		Male	Clarinet		Respiratory microbiome of healthy military personnel	AMPLICON	SYNTHETIC	PCR	single	_LS454	11683	9211	78.8411	454 GS FLX+	Human upper respiratory swab was collected from human subject and incubated at -80°C, then extracted with QIAGEN DNeasy Blood&Tissue kit kit. 16S rDNA V1V3 amplicon library prepared with DNA extract and 454 fusion primers barcoded with 454 MIDs were sequenced on Roche 454 FLX+. Reads were used to QIIME based microbiome analysis.
PRJNA339931	SAMN05615462	SRX2501875	1914S11025T	25	1	1	Oropharynx/Throat (T)		Male	Clarinet		Respiratory microbiome of healthy military personnel	AMPLICON	SYNTHETIC	PCR	single	_LS454	7522	5824	77.4262	454 GS FLX+	Human upper respiratory swab was collected from human subject and incubated at -80°C, then extracted with QIAGEN DNeasy Blood&Tissue kit kit. 16S rDNA V1V3 amplicon library prepared with DNA extract and 454 fusion primers barcoded with 454 MIDs were sequenced on Roche 454 FLX+. Reads were used to QIIME based microbiome analysis.
PRJNA339931	SAMN05615462	SRX2501874	1914S11026A	26	1	1	Anterior nares (A)		Male	Saxophone		Respiratory microbiome of healthy military personnel	AMPLICON	METAGENOMIC	PCR	single	_LS454	19526	15293	78.3212	454 GS FLX+	Human upper respiratory swab was collected from human subject and incubated at -80°C, then extracted with QIAGEN DNeasy Blood&Tissue kit kit. 16S rDNA V1V3 amplicon library prepared with DNA extract and 454 fusion primers barcoded with 454 MIDs were sequenced on Roche 454 FLX+. Reads were used to QIIME based microbiome analysis.
PRJNA339931	SAMN05615462	SRX2501873	1914S11026N	26	1	1	Nasopharynx (N)		Male	Saxophone		Respiratory microbiome of healthy military personnel	AMPLICON	METAGENOMIC	PCR	single	_LS454	15251	12070	79.1424	454 GS FLX+	Human upper respiratory swab was collected from human subject and incubated at -80°C, then extracted with QIAGEN DNeasy Blood&Tissue kit kit. 16S rDNA V1V3 amplicon library prepared with DNA extract and 454 fusion primers barcoded with 454 MIDs were sequenced on Roche 454 FLX+. Reads were used to QIIME based microbiome analysis.
PRJNA339931	SAMN05615462	SRX2501872	1914S11026T	26	1	1	Oropharynx/Throat (T)		Male	Saxophone		Respiratory microbiome of healthy military personnel	AMPLICON	METAGENOMIC	PCR	single	_LS454	26526	21232	80.0422	454 GS FLX+	Human upper respiratory swab was collected from human subject and incubated at -80°C, then extracted with QIAGEN DNeasy Blood&Tissue kit kit. 16S rDNA V1V3 amplicon library prepared with DNA extract and 454 fusion primers barcoded with 454 MIDs were sequenced on Roche 454 FLX+. Reads were used to QIIME based microbiome analysis.
PRJNA339931	SAMN05615462	SRX2501871	1914S11027A	27	1	1	Anterior nares (A)		Female	Violin		Respiratory microbiome of healthy military personnel	AMPLICON	METAGENOMIC	PCR	single	_LS454	21501	17313	80.5218	454 GS FLX+	Human upper respiratory swab was collected from human subject and incubated at -80°C, then extracted with QIAGEN DNeasy Blood&Tissue kit kit. 16S rDNA V1V3 amplicon library prepared with DNA extract and 454 fusion primers barcoded with 454 MIDs were sequenced on Roche 454 FLX+. Reads were used to QIIME based microbiome analysis.
PRJNA339931	SAMN05615462	SRX2501870	1914S11027N	27	1	1	Nasopharynx (N)		Female	Violin		Respiratory microbiome of healthy military personnel	AMPLICON	METAGENOMIC	PCR	single	_LS454	8303	6570	79.128	454 GS FLX+	Human upper respiratory swab was collected from human subject and incubated at -80°C, then extracted with QIAGEN DNeasy Blood&Tissue kit kit. 16S rDNA V1V3 amplicon library prepared with DNA extract and 454 fusion primers barcoded with 454 MIDs were sequenced on Roche 454 FLX+. Reads were used to QIIME based microbiome analysis.
PRJNA339931	SAMN05615462	SRX2501869	1914S11027T	27	1	1	Oropharynx/Throat (T)		Female	Violin		Respiratory microbiome of healthy military personnel	AMPLICON	METAGENOMIC	PCR	single	_LS454	11380	9033	79.3761	454 GS FLX+	Human upper respiratory swab was collected from human subject and incubated at -80°C, then extracted with QIAGEN DNeasy Blood&Tissue kit kit. 16S rDNA V1V3 amplicon library prepared with DNA extract and 454 fusion primers barcoded with 454 MIDs were sequenced on Roche 454 FLX+. Reads were used to QIIME based microbiome analysis.
PRJNA339931	SAMN05615462	SRX2501868	1914S11028A	28	1	1	Anterior nares (A)		Male	Saxophone		Respiratory microbiome of healthy military personnel	AMPLICON	METAGENOMIC	PCR	single	_LS454	16969	13719	80.8474	454 GS FLX+	Human upper respiratory swab was collected from human subject and incubated at -80°C, then extracted with QIAGEN DNeasy Blood&Tissue kit kit. 16S rDNA V1V3 amplicon library prepared with DNA extract and 454 fusion primers barcoded with 454 MIDs were sequenced on Roche 454 FLX+. Reads were used to QIIME based microbiome analysis.
PRJNA339931	SAMN05615462	SRX2501867	1914S11028N	28	1	1	Nasopharynx (N)		Male	Saxophone		Respiratory microbiome of healthy military personnel	AMPLICON	METAGENOMIC	PCR	single	_LS454	17289	13919	80.5078	454 GS FLX+	Human upper respiratory swab was collected from human subject and incubated at -80°C, then extracted with QIAGEN DNeasy Blood&Tissue kit kit. 16S rDNA V1V3 amplicon library prepared with DNA extract and 454 fusion primers barcoded with 454 MIDs were sequenced on Roche 454 FLX+. Reads were used to QIIME based microbiome analysis.
PRJNA339931	SAMN05615462	SRX2501866	1914S11028T	28	1	1	Oropharynx/Throat (T)		Male	Saxophone		Respiratory microbiome of healthy military personnel	AMPLICON	METAGENOMIC	PCR	single	_LS454	8357	6671	79.8253	454 GS FLX+	Human upper respiratory swab was collected from human subject and incubated at -80°C, then extracted with QIAGEN DNeasy Blood&Tissue kit kit. 16S rDNA V1V3 amplicon library prepared with DNA extract and 454 fusion primers barcoded with 454 MIDs were sequenced on Roche 454 FLX+. Reads were used to QIIME based microbiome analysis.
PRJNA339931	SAMN05615462	SRX2501979	1914S11029A	29	1	1	Anterior nares (A)		Male		Flu shot	Respiratory microbiome of healthy military personnel	AMPLICON	METAGENOMIC	PCR	single	_LS454	25532	20330	79.6256	454 GS FLX+	Human upper respiratory swab was collected from human subject and incubated at -80°C, then extracted with QIAGEN DNeasy Blood&Tissue kit kit. 16S rDNA V1V3 amplicon library prepared with DNA extract and 454 fusion primers barcoded with 454 MIDs were sequenced on Roche 454 FLX+. Reads were used to QIIME based microbiome analysis.
PRJNA339931	SAMN05615462	SRX2501978	1914S11029N	29	1	1	Nasopharynx (N)		Male		Flu shot	Respiratory microbiome of healthy military personnel	AMPLICON	METAGENOMIC	PCR	single	_LS454	8290	6372	76.8637	454 GS FLX+	Human upper respiratory swab was collected from human subject and incubated at -80°C, then extracted with QIAGEN DNeasy Blood&Tissue kit kit. 16S rDNA V1V3 amplicon library prepared with DNA extract and 454 fusion primers barcoded with 454 MIDs were sequenced on Roche 454 FLX+. Reads were used to QIIME based microbiome analysis.
PRJNA339931	SAMN05615462	SRX2501977	1914S11029T	29	1	1	Oropharynx/Throat (T)		Male		Flu shot	Respiratory microbiome of healthy military personnel	AMPLICON	METAGENOMIC	PCR	single	_LS454	22450	18023	80.2806	454 GS FLX+	Human upper respiratory swab was collected from human subject and incubated at -80°C, then extracted with QIAGEN DNeasy Blood&Tissue kit kit. 16S rDNA V1V3 amplicon library prepared with DNA extract and 454 fusion primers barcoded with 454 MIDs were sequenced on Roche 454 FLX+. Reads were used to QIIME based microbiome analysis.
PRJNA339931	SAMN05615462	SRX2502075	1914S11030A	30	1	1	Anterior nares (A)		Male	Trombone		Respiratory microbiome of healthy military personnel	AMPLICON	METAGENOMIC	PCR	single	_LS454	32105	25172	78.4052	454 GS FLX+	Human upper respiratory swab was collected from human subject and incubated at -80°C, then extracted with QIAGEN DNeasy Blood&Tissue kit kit. 16S rDNA V1V3 amplicon library prepared with DNA extract and 454 fusion primers barcoded with 454 MIDs were sequenced on Roche 454 FLX+. Reads were used to QIIME based microbiome analysis.
PRJNA339931	SAMN05615462	SRX2502074	1914S11030N	30	1	1	Nasopharynx (N)		Male	Trombone		Respiratory microbiome of healthy military personnel	AMPLICON	METAGENOMIC	PCR	single	_LS454	20742	16087	77.5576	454 GS FLX+	Human upper respiratory swab was collected from human subject and incubated at -80°C, then extracted with QIAGEN DNeasy Blood&Tissue kit kit. 16S rDNA V1V3 amplicon library prepared with DNA extract and 454 fusion primers barcoded with 454 MIDs were sequenced on Roche 454 FLX+. Reads were used to QIIME based microbiome analysis.
PRJNA339931	SAMN05615462	SRX2502073	1914S11030T	30	1	1	Oropharynx/Throat (T)		Male	Trombone		Respiratory microbiome of healthy military personnel	AMPLICON	METAGENOMIC	PCR	single	_LS454	8536	6814	79.8266	454 GS FLX+	Human upper respiratory swab was collected from human subject and incubated at -80°C, then extracted with QIAGEN DNeasy Blood&Tissue kit kit. 16S rDNA V1V3 amplicon library prepared with DNA extract and 454 fusion primers barcoded with 454 MIDs were sequenced on Roche 454 FLX+. Reads were used to QIIME based microbiome analysis.
PRJNA339931	SAMN05615462	SRX2502072	1914S11031A	31	1	1	Anterior nares (A)		Male	Vocalist		Respiratory microbiome of healthy military personnel	AMPLICON	METAGENOMIC	PCR	single	_LS454	36794	28989	78.7873	454 GS FLX+	Human upper respiratory swab was collected from human subject and incubated at -80°C, then extracted with QIAGEN DNeasy Blood&Tissue kit kit. 16S rDNA V1V3 amplicon library prepared with DNA extract and 454 fusion primers barcoded with 454 MIDs were sequenced on Roche 454 FLX+. Reads were used to QIIME based microbiome analysis.
PRJNA339931	SAMN05615462	SRX2502071	1914S11031N	31	1	1	Nasopharynx (N)		Male	Vocalist		Respiratory microbiome of healthy military personnel	AMPLICON	METAGENOMIC	PCR	single	_LS454	18166	14282	78.6194	454 GS FLX+	Human upper respiratory swab was collected from human subject and incubated at -80°C, then extracted with QIAGEN DNeasy Blood&Tissue kit kit. 16S rDNA V1V3 amplicon library prepared with DNA extract and 454 fusion primers barcoded with 454 MIDs were sequenced on Roche 454 FLX+. Reads were used to QIIME based microbiome analysis.
PRJNA339931	SAMN05615462	SRX2502070	1914S11031T	31	1	1	Oropharynx/Throat (T)		Male	Vocalist		Respiratory microbiome of healthy military personnel	AMPLICON	METAGENOMIC	PCR	single	_LS454	20182	15665	77.6187	454 GS FLX+	Human upper respiratory swab was collected from human subject and incubated at -80°C, then extracted with QIAGEN DNeasy Blood&Tissue kit kit. 16S rDNA V1V3 amplicon library prepared with DNA extract and 454 fusion primers barcoded with 454 MIDs were sequenced on Roche 454 FLX+. Reads were used to QIIME based microbiome analysis.
PRJNA339931	SAMN05615462	SRX2502069	1914S11032A	32	1	1	Anterior nares (A)		Male	Vocalist	Flu Shot	Respiratory microbiome of healthy military personnel	AMPLICON	METAGENOMIC	PCR	single	_LS454	23409	18853	80.5374	454 GS FLX+	Human upper respiratory swab was collected from human subject and incubated at -80°C, then extracted with QIAGEN DNeasy Blood&Tissue kit kit. 16S rDNA V1V3 amplicon library prepared with DNA extract and 454 fusion primers barcoded with 454 MIDs were sequenced on Roche 454 FLX+. Reads were used to QIIME based microbiome analysis.
PRJNA339931	SAMN05615462	SRX2502068	1914S11032N	32	1	1	Nasopharynx (N)		Male	Vocalist	Flu Shot	Respiratory microbiome of healthy military personnel	AMPLICON	METAGENOMIC	PCR	single	_LS454	9506	7488	78.7713	454 GS FLX+	Human upper respiratory swab was collected from human subject and incubated at -80°C, then extracted with QIAGEN DNeasy Blood&Tissue kit kit. 16S rDNA V1V3 amplicon library prepared with DNA extract and 454 fusion primers barcoded with 454 MIDs were sequenced on Roche 454 FLX+. Reads were used to QIIME based microbiome analysis.
PRJNA339931	SAMN05615462	SRX2502067	1914S11032T	32	1	1	Oropharynx/Throat (T)		Male	Vocalist	Flu Shot	Respiratory microbiome of healthy military personnel	AMPLICON	METAGENOMIC	PCR	single	_LS454	29743	23550	79.1783	454 GS FLX+	Human upper respiratory swab was collected from human subject and incubated at -80°C, then extracted with QIAGEN DNeasy Blood&Tissue kit kit. 16S rDNA V1V3 amplicon library prepared with DNA extract and 454 fusion primers barcoded with 454 MIDs were sequenced on Roche 454 FLX+. Reads were used to QIIME based microbiome analysis.
PRJNA339931	SAMN05615462	SRX2502066	1914S11033A	33	1	1	Anterior nares (A)		Male	Vocalist		Respiratory microbiome of healthy military personnel	AMPLICON	METAGENOMIC	PCR	single	_LS454	37209	29758	79.9753	454 GS FLX+	Human upper respiratory swab was collected from human subject and incubated at -80°C, then extracted with QIAGEN DNeasy Blood&Tissue kit kit. 16S rDNA V1V3 amplicon library prepared with DNA extract and 454 fusion primers barcoded with 454 MIDs were sequenced on Roche 454 FLX+. Reads were used to QIIME based microbiome analysis.
PRJNA339931	SAMN05615462	SRX2502065	1914S11033N	33	1	1	Nasopharynx (N)		Male	Vocalist		Respiratory microbiome of healthy military personnel	AMPLICON	METAGENOMIC	PCR	single	_LS454	16594	12599	75.925	454 GS FLX+	Human upper respiratory swab was collected from human subject and incubated at -80°C, then extracted with QIAGEN DNeasy Blood&Tissue kit kit. 16S rDNA V1V3 amplicon library prepared with DNA extract and 454 fusion primers barcoded with 454 MIDs were sequenced on Roche 454 FLX+. Reads were used to QIIME based microbiome analysis.
PRJNA339931	SAMN05615462	SRX2502064	1914S11033T	33	1	1	Oropharynx/Throat (T)		Male	Vocalist		Respiratory microbiome of healthy military personnel	AMPLICON	METAGENOMIC	PCR	single	_LS454	24040	18454	76.7637	454 GS FLX+	Human upper respiratory swab was collected from human subject and incubated at -80°C, then extracted with QIAGEN DNeasy Blood&Tissue kit kit. 16S rDNA V1V3 amplicon library prepared with DNA extract and 454 fusion primers barcoded with 454 MIDs were sequenced on Roche 454 FLX+. Reads were used to QIIME based microbiome analysis.
PRJNA339931	SAMN05615462	SRX2504441	1914S11034A	34	1	1	Anterior nares (A)		Female	Piccolo		Respiratory microbiome of healthy military personnel	AMPLICON	METAGENOMIC	PCR	single	_LS454	33424	25759	77.0674	454 GS FLX+	Human upper respiratory swab was collected from human subject and incubated at -80°C, then extracted with QIAGEN DNeasy Blood&Tissue kit kit. 16S rDNA V1V3 amplicon library prepared with DNA extract and 454 fusion primers barcoded with 454 MIDs were sequenced on Roche 454 FLX+. Reads were used to QIIME based microbiome analysis.
PRJNA339931	SAMN05615462	SRX2504440	1914S11034N	34	1	1	Nasopharynx (N)		Female	Piccolo		Respiratory microbiome of healthy military personnel	AMPLICON	METAGENOMIC	PCR	single	_LS454	26547	20566	77.4701	454 GS FLX+	Human upper respiratory swab was collected from human subject and incubated at -80°C, then extracted with QIAGEN DNeasy Blood&Tissue kit kit. 16S rDNA V1V3 amplicon library prepared with DNA extract and 454 fusion primers barcoded with 454 MIDs were sequenced on Roche 454 FLX+. Reads were used to QIIME based microbiome analysis.
PRJNA339931	SAMN05615462	SRX2504439	1914S11034T	34	1	1	Oropharynx/Throat (T)		Female	Piccolo		Respiratory microbiome of healthy military personnel	AMPLICON	METAGENOMIC	PCR	single	_LS454	15445	11994	77.6562	454 GS FLX+	Human upper respiratory swab was collected from human subject and incubated at -80°C, then extracted with QIAGEN DNeasy Blood&Tissue kit kit. 16S rDNA V1V3 amplicon library prepared with DNA extract and 454 fusion primers barcoded with 454 MIDs were sequenced on Roche 454 FLX+. Reads were used to QIIME based microbiome analysis.
PRJNA339931	SAMN05615462	SRX2504438	1914S11035A	35	1	1	Anterior nares (A)		Male	Trumpet		Respiratory microbiome of healthy military personnel	AMPLICON	METAGENOMIC	PCR	single	_LS454	19298	14830	76.8473	454 GS FLX+	Human upper respiratory swab was collected from human subject and incubated at -80°C, then extracted with QIAGEN DNeasy Blood&Tissue kit kit. 16S rDNA V1V3 amplicon library prepared with DNA extract and 454 fusion primers barcoded with 454 MIDs were sequenced on Roche 454 FLX+. Reads were used to QIIME based microbiome analysis.
PRJNA339931	SAMN05615462	SRX2504437	1914S11035N	35	1	1	Nasopharynx (N)		Male	Trumpet		Respiratory microbiome of healthy military personnel	AMPLICON	METAGENOMIC	PCR	single	_LS454	23092	17529	75.9094	454 GS FLX+	Human upper respiratory swab was collected from human subject and incubated at -80°C, then extracted with QIAGEN DNeasy Blood&Tissue kit kit. 16S rDNA V1V3 amplicon library prepared with DNA extract and 454 fusion primers barcoded with 454 MIDs were sequenced on Roche 454 FLX+. Reads were used to QIIME based microbiome analysis.
PRJNA339931	SAMN05615462	SRX2504436	1914S11035T	35	1	1	Oropharynx/Throat (T)		Male	Trumpet		Respiratory microbiome of healthy military personnel	AMPLICON	METAGENOMIC	PCR	single	_LS454	9185	7075	77.0278	454 GS FLX+	Human upper respiratory swab was collected from human subject and incubated at -80°C, then extracted with QIAGEN DNeasy Blood&Tissue kit kit. 16S rDNA V1V3 amplicon library prepared with DNA extract and 454 fusion primers barcoded with 454 MIDs were sequenced on Roche 454 FLX+. Reads were used to QIIME based microbiome analysis.
PRJNA339931	SAMN05615462	SRX2504435	1914S11036A	36	1	1	Anterior nares (A)		Female	Violin		Respiratory microbiome of healthy military personnel	AMPLICON	METAGENOMIC	PCR	single	_LS454	22716	17201	75.722	454 GS FLX+	Human upper respiratory swab was collected from human subject and incubated at -80°C, then extracted with QIAGEN DNeasy Blood&Tissue kit kit. 16S rDNA V1V3 amplicon library prepared with DNA extract and 454 fusion primers barcoded with 454 MIDs were sequenced on Roche 454 FLX+. Reads were used to QIIME based microbiome analysis.
PRJNA339931	SAMN05615462	SRX2504434	1914S11036N	36	1	1	Nasopharynx (N)		Female	Violin		Respiratory microbiome of healthy military personnel	AMPLICON	METAGENOMIC	PCR	single	_LS454	23511	17509	74.4715	454 GS FLX+	Human upper respiratory swab was collected from human subject and incubated at -80°C, then extracted with QIAGEN DNeasy Blood&Tissue kit kit. 16S rDNA V1V3 amplicon library prepared with DNA extract and 454 fusion primers barcoded with 454 MIDs were sequenced on Roche 454 FLX+. Reads were used to QIIME based microbiome analysis.
PRJNA339931	SAMN05615462	SRX2504433	1914S11036T	36	1	1	Oropharynx/Throat (T)		Female	Violin		Respiratory microbiome of healthy military personnel						13606	10546	77.5099	454 GS FLX+	Human upper respiratory swab was collected from human subject and incubated at -80°C, then extracted with QIAGEN DNeasy Blood&Tissue kit kit. 16S rDNA V1V3 amplicon library prepared with DNA extract and 454 fusion primers barcoded with 454 MIDs were sequenced on Roche 454 FLX+. Reads were used to QIIME based microbiome analysis.
PRJNA339931	SAMN05615462	SRX2504432	1914S11037A	37	1	1	Anterior nares (A)		Female	French horn	Flu vaccine	Respiratory microbiome of healthy military personnel						31289	23652	75.5921	454 GS FLX+	Human upper respiratory swab was collected from human subject and incubated at -80°C, then extracted with QIAGEN DNeasy Blood&Tissue kit kit. 16S rDNA V1V3 amplicon library prepared with DNA extract and 454 fusion primers barcoded with 454 MIDs were sequenced on Roche 454 FLX+. Reads were used to QIIME based microbiome analysis.
PRJNA339931	SAMN05615462	SRX2504431	1914S11037N	37	1	1	Nasopharynx (N)		Female	French horn	Flu vaccine	Respiratory microbiome of healthy military personnel						27166	21150	77.8547	454 GS FLX+	Human upper respiratory swab was collected from human subject and incubated at -80°C, then extracted with QIAGEN DNeasy Blood&Tissue kit kit. 16S rDNA V1V3 amplicon library prepared with DNA extract and 454 fusion primers barcoded with 454 MIDs were sequenced on Roche 454 FLX+. Reads were used to QIIME based microbiome analysis.
PRJNA339931	SAMN05615462	SRX2504430	1914S11037T	37	1	1	Oropharynx/Throat (T)		Female	French horn	Flu vaccine	Respiratory microbiome of healthy military personnel						32796	24889	75.8904	454 GS FLX+	Human upper respiratory swab was collected from human subject and incubated at -80°C, then extracted with QIAGEN DNeasy Blood&Tissue kit kit. 16S rDNA V1V3 amplicon library prepared with DNA extract and 454 fusion primers barcoded with 454 MIDs were sequenced on Roche 454 FLX+. Reads were used to QIIME based microbiome analysis.
PRJNA339931	SAMN05615462	SRX2504429	1914S11038A	38	1	1	Anterior nares (A)		Female			Respiratory microbiome of healthy military personnel						24871	19232	77.327	454 GS FLX+	Human upper respiratory swab was collected from human subject and incubated at -80°C, then extracted with QIAGEN DNeasy Blood&Tissue kit kit. 16S rDNA V1V3 amplicon library prepared with DNA extract and 454 fusion primers barcoded with 454 MIDs were sequenced on Roche 454 FLX+. Reads were used to QIIME based microbiome analysis.
PRJNA339931	SAMN05615462	SRX2504428	1914S11038N	38	1	1	Nasopharynx (N)		Female			Respiratory microbiome of healthy military personnel						16006	12233	76.4276	454 GS FLX+	Human upper respiratory swab was collected from human subject and incubated at -80°C, then extracted with QIAGEN DNeasy Blood&Tissue kit kit. 16S rDNA V1V3 amplicon library prepared with DNA extract and 454 fusion primers barcoded with 454 MIDs were sequenced on Roche 454 FLX+. Reads were used to QIIME based microbiome analysis.
PRJNA339931	SAMN05615462	SRX2504427	1914S11038T	38	1	1	Oropharynx/Throat (T)		Female			Respiratory microbiome of healthy military personnel						18812	13994	74.3887	454 GS FLX+	Human upper respiratory swab was collected from human subject and incubated at -80°C, then extracted with QIAGEN DNeasy Blood&Tissue kit kit. 16S rDNA V1V3 amplicon library prepared with DNA extract and 454 fusion primers barcoded with 454 MIDs were sequenced on Roche 454 FLX+. Reads were used to QIIME based microbiome analysis.
PRJNA339931	SAMN05615462	SRX2504814	1914S11039A	39	1	1	Anterior nares (A)		Female	Flutist		Respiratory microbiome of healthy military personnel						20653	16206	78.468	454 GS FLX+	Human upper respiratory swab was collected from human subject and incubated at -80°C, then extracted with QIAGEN DNeasy Blood&Tissue kit kit. 16S rDNA V1V3 amplicon library prepared with DNA extract and 454 fusion primers barcoded with 454 MIDs were sequenced on Roche 454 FLX+. Reads were used to QIIME based microbiome analysis.
PRJNA339931	SAMN05615462	SRX2504813	1914S11039N	39	1	1	Nasopharynx (N)		Female	Flutist		Respiratory microbiome of healthy military personnel						25525	20123	78.8364	454 GS FLX+	Human upper respiratory swab was collected from human subject and incubated at -80°C, then extracted with QIAGEN DNeasy Blood&Tissue kit kit. 16S rDNA V1V3 amplicon library prepared with DNA extract and 454 fusion primers barcoded with 454 MIDs were sequenced on Roche 454 FLX+. Reads were used to QIIME based microbiome analysis.
PRJNA339931	SAMN05615462	SRX2504812	1914S11039T	39	1	1	Oropharynx/Throat (T)		Female	Flutist		Respiratory microbiome of healthy military personnel						12676	9678	76.349	454 GS FLX+	Human upper respiratory swab was collected from human subject and incubated at -80°C, then extracted with QIAGEN DNeasy Blood&Tissue kit kit. 16S rDNA V1V3 amplicon library prepared with DNA extract and 454 fusion primers barcoded with 454 MIDs were sequenced on Roche 454 FLX+. Reads were used to QIIME based microbiome analysis.
PRJNA339931	SAMN05615462	SRX2504811	1914S11040A	40	1	1	Anterior nares (A)		Male	French horn	Flu Shot	Respiratory microbiome of healthy military personnel						9975	7520	75.3885	454 GS FLX+	Human upper respiratory swab was collected from human subject and incubated at -80°C, then extracted with QIAGEN DNeasy Blood&Tissue kit kit. 16S rDNA V1V3 amplicon library prepared with DNA extract and 454 fusion primers barcoded with 454 MIDs were sequenced on Roche 454 FLX+. Reads were used to QIIME based microbiome analysis.
PRJNA339931	SAMN05615462	SRX2504810	1914S11040N	40	1	1	Nasopharynx (N)		Male	French horn	Flu Shot	Respiratory microbiome of healthy military personnel						6515	4950	75.9785	454 GS FLX+	Human upper respiratory swab was collected from human subject and incubated at -80°C, then extracted with QIAGEN DNeasy Blood&Tissue kit kit. 16S rDNA V1V3 amplicon library prepared with DNA extract and 454 fusion primers barcoded with 454 MIDs were sequenced on Roche 454 FLX+. Reads were used to QIIME based microbiome analysis.
PRJNA339931	SAMN05615462	SRX2504809	1914S11040T	40	1	1	Oropharynx/Throat (T)		Male	French horn	Flu Shot	Respiratory microbiome of healthy military personnel						5262	4028	76.5488	454 GS FLX+	Human upper respiratory swab was collected from human subject and incubated at -80°C, then extracted with QIAGEN DNeasy Blood&Tissue kit kit. 16S rDNA V1V3 amplicon library prepared with DNA extract and 454 fusion primers barcoded with 454 MIDs were sequenced on Roche 454 FLX+. Reads were used to QIIME based microbiome analysis.
PRJNA339931	SAMN05615462	SRX2504808	1914S11041A	41	1	1	Anterior nares (A)		Female	Violin		Respiratory microbiome of healthy military personnel						12648	9619	76.0515	454 GS FLX+	Human upper respiratory swab was collected from human subject and incubated at -80°C, then extracted with QIAGEN DNeasy Blood&Tissue kit kit. 16S rDNA V1V3 amplicon library prepared with DNA extract and 454 fusion primers barcoded with 454 MIDs were sequenced on Roche 454 FLX+. Reads were used to QIIME based microbiome analysis.
PRJNA339931	SAMN05615462	SRX2504807	1914S11041N	41	1	1	Nasopharynx (N)		Female	Violin		Respiratory microbiome of healthy military personnel						11736	9013	76.7979	454 GS FLX+	Human upper respiratory swab was collected from human subject and incubated at -80°C, then extracted with QIAGEN DNeasy Blood&Tissue kit kit. 16S rDNA V1V3 amplicon library prepared with DNA extract and 454 fusion primers barcoded with 454 MIDs were sequenced on Roche 454 FLX+. Reads were used to QIIME based microbiome analysis.
PRJNA339931	SAMN05615462	SRX2504806	1914S11041T	41	1	1	Oropharynx/Throat (T)		Female	Violin		Respiratory microbiome of healthy military personnel						9869	7579	76.796	454 GS FLX+	Human upper respiratory swab was collected from human subject and incubated at -80°C, then extracted with QIAGEN DNeasy Blood&Tissue kit kit. 16S rDNA V1V3 amplicon library prepared with DNA extract and 454 fusion primers barcoded with 454 MIDs were sequenced on Roche 454 FLX+. Reads were used to QIIME based microbiome analysis.
PRJNA339931	SAMN05615462	SRX2504805	1914S11042A	42	1	1	Anterior nares (A)		Male	Piano		Respiratory microbiome of healthy military personnel						13638	10775	79.0072	454 GS FLX+	Human upper respiratory swab was collected from human subject and incubated at -80°C, then extracted with QIAGEN DNeasy Blood&Tissue kit kit. 16S rDNA V1V3 amplicon library prepared with DNA extract and 454 fusion primers barcoded with 454 MIDs were sequenced on Roche 454 FLX+. Reads were used to QIIME based microbiome analysis.
PRJNA339931	SAMN05615462	SRX2504804	1914S11042N	42	1	1	Nasopharynx (N)		Male	Piano		Respiratory microbiome of healthy military personnel						17979	14250	79.2591	454 GS FLX+	Human upper respiratory swab was collected from human subject and incubated at -80°C, then extracted with QIAGEN DNeasy Blood&Tissue kit kit. 16S rDNA V1V3 amplicon library prepared with DNA extract and 454 fusion primers barcoded with 454 MIDs were sequenced on Roche 454 FLX+. Reads were used to QIIME based microbiome analysis.
PRJNA339931	SAMN05615462	SRX2504803	1914S11042T	42	1	1	Oropharynx/Throat (T)		Male	Piano		Respiratory microbiome of healthy military personnel						11397	8835	77.5204	454 GS FLX+	Human upper respiratory swab was collected from human subject and incubated at -80°C, then extracted with QIAGEN DNeasy Blood&Tissue kit kit. 16S rDNA V1V3 amplicon library prepared with DNA extract and 454 fusion primers barcoded with 454 MIDs were sequenced on Roche 454 FLX+. Reads were used to QIIME based microbiome analysis.
PRJNA339931	SAMN05615462	SRX2504802	1914S11043A	43	1	1	Anterior nares (A)		Female	Flutist		Respiratory microbiome of healthy military personnel						18548	14672	79.1029	454 GS FLX+	Human upper respiratory swab was collected from human subject and incubated at -80°C, then extracted with QIAGEN DNeasy Blood&Tissue kit kit. 16S rDNA V1V3 amplicon library prepared with DNA extract and 454 fusion primers barcoded with 454 MIDs were sequenced on Roche 454 FLX+. Reads were used to QIIME based microbiome analysis.
PRJNA339931	SAMN05615462	SRX2504801	1914S11043N	43	1	1	Nasopharynx (N)		Female	Flutist		Respiratory microbiome of healthy military personnel						8864	6768	76.3538	454 GS FLX+	Human upper respiratory swab was collected from human subject and incubated at -80°C, then extracted with QIAGEN DNeasy Blood&Tissue kit kit. 16S rDNA V1V3 amplicon library prepared with DNA extract and 454 fusion primers barcoded with 454 MIDs were sequenced on Roche 454 FLX+. Reads were used to QIIME based microbiome analysis.
PRJNA339931	SAMN05615462	SRX2504800	1914S11043T	43	1	1	Oropharynx/Throat (T)		Female	Flutist		Respiratory microbiome of healthy military personnel						8407	6359	75.6393	454 GS FLX+	Human upper respiratory swab was collected from human subject and incubated at -80°C, then extracted with QIAGEN DNeasy Blood&Tissue kit kit. 16S rDNA V1V3 amplicon library prepared with DNA extract and 454 fusion primers barcoded with 454 MIDs were sequenced on Roche 454 FLX+. Reads were used to QIIME based microbiome analysis.
PRJNA339931	SAMN05615462	SRX2505154	1914S11044A	44	1	1	Anterior nares (A)		Male	Conductor		Respiratory microbiome of healthy military personnel						13190	9962	75.5269	454 GS FLX+	Human upper respiratory swab was collected from human subject and incubated at -80°C, then extracted with QIAGEN DNeasy Blood&Tissue kit kit. 16S rDNA V1V3 amplicon library prepared with DNA extract and 454 fusion primers barcoded with 454 MIDs were sequenced on Roche 454 FLX+. Reads were used to QIIME based microbiome analysis.
PRJNA339931	SAMN05615462	SRX2505153	1914S11044N	44	1	1	Nasopharynx (N)		Male	Conductor		Respiratory microbiome of healthy military personnel						14092	10651	75.5819	454 GS FLX+	Human upper respiratory swab was collected from human subject and incubated at -80°C, then extracted with QIAGEN DNeasy Blood&Tissue kit kit. 16S rDNA V1V3 amplicon library prepared with DNA extract and 454 fusion primers barcoded with 454 MIDs were sequenced on Roche 454 FLX+. Reads were used to QIIME based microbiome analysis.
PRJNA339931	SAMN05615462	SRX2505152	1914S11044T	44	1	1	Oropharynx/Throat (T)		Male	Conductor		Respiratory microbiome of healthy military personnel						8744	6824	78.0421	454 GS FLX+	Human upper respiratory swab was collected from human subject and incubated at -80°C, then extracted with QIAGEN DNeasy Blood&Tissue kit kit. 16S rDNA V1V3 amplicon library prepared with DNA extract and 454 fusion primers barcoded with 454 MIDs were sequenced on Roche 454 FLX+. Reads were used to QIIME based microbiome analysis.
PRJNA339931	SAMN05615462	SRX2505151	1914S11045A	45	1	1	Anterior nares (A)		Female	Flutist	Flu vaccine	Respiratory microbiome of healthy military personnel						13831	10555	76.3141	454 GS FLX+	Human upper respiratory swab was collected from human subject and incubated at -80°C, then extracted with QIAGEN DNeasy Blood&Tissue kit kit. 16S rDNA V1V3 amplicon library prepared with DNA extract and 454 fusion primers barcoded with 454 MIDs were sequenced on Roche 454 FLX+. Reads were used to QIIME based microbiome analysis.
PRJNA339931	SAMN05615462	SRX2505150	1914S11045N	45	1	1	Nasopharynx (N)		Female	Flutist	Flu vaccine	Respiratory microbiome of healthy military personnel						20848	15750	75.5468	454 GS FLX+	Human upper respiratory swab was collected from human subject and incubated at -80°C, then extracted with QIAGEN DNeasy Blood&Tissue kit kit. 16S rDNA V1V3 amplicon library prepared with DNA extract and 454 fusion primers barcoded with 454 MIDs were sequenced on Roche 454 FLX+. Reads were used to QIIME based microbiome analysis.
PRJNA339931	SAMN05615462	SRX2505149	1914S11045T	45	1	1	Oropharynx/Throat (T)		Female	Flutist	Flu vaccine	Respiratory microbiome of healthy military personnel						13984	10788	77.1453	454 GS FLX+	Human upper respiratory swab was collected from human subject and incubated at -80°C, then extracted with QIAGEN DNeasy Blood&Tissue kit kit. 16S rDNA V1V3 amplicon library prepared with DNA extract and 454 fusion primers barcoded with 454 MIDs were sequenced on Roche 454 FLX+. Reads were used to QIIME based microbiome analysis.
PRJNA339931	SAMN05615462	SRX2505148	1914S11046A	46	1	1	Anterior nares (A)		Male	Trumpet		Respiratory microbiome of healthy military personnel						22295	17144	76.8962	454 GS FLX+	Human upper respiratory swab was collected from human subject and incubated at -80°C, then extracted with QIAGEN DNeasy Blood&Tissue kit kit. 16S rDNA V1V3 amplicon library prepared with DNA extract and 454 fusion primers barcoded with 454 MIDs were sequenced on Roche 454 FLX+. Reads were used to QIIME based microbiome analysis.
PRJNA339931	SAMN05615462	SRX2505147	1914S11046N	46	1	1	Nasopharynx (N)		Male	Trumpet		Respiratory microbiome of healthy military personnel						13297	9949	74.8214	454 GS FLX+	Human upper respiratory swab was collected from human subject and incubated at -80°C, then extracted with QIAGEN DNeasy Blood&Tissue kit kit. 16S rDNA V1V3 amplicon library prepared with DNA extract and 454 fusion primers barcoded with 454 MIDs were sequenced on Roche 454 FLX+. Reads were used to QIIME based microbiome analysis.
PRJNA339931	SAMN05615462	SRX2505146	1914S11046T	46	1	1	Oropharynx/Throat (T)		Male	Trumpet		Respiratory microbiome of healthy military personnel						16745	13307	79.4685	454 GS FLX+	Human upper respiratory swab was collected from human subject and incubated at -80°C, then extracted with QIAGEN DNeasy Blood&Tissue kit kit. 16S rDNA V1V3 amplicon library prepared with DNA extract and 454 fusion primers barcoded with 454 MIDs were sequenced on Roche 454 FLX+. Reads were used to QIIME based microbiome analysis.
PRJNA339931	SAMN05615462	SRX2505145	1914S11047A	47	1	1	Anterior nares (A)		Male	Trumpet		Respiratory microbiome of healthy military personnel						12398	9567	77.1657	454 GS FLX+	Human upper respiratory swab was collected from human subject and incubated at -80°C, then extracted with QIAGEN DNeasy Blood&Tissue kit kit. 16S rDNA V1V3 amplicon library prepared with DNA extract and 454 fusion primers barcoded with 454 MIDs were sequenced on Roche 454 FLX+. Reads were used to QIIME based microbiome analysis.
PRJNA339931	SAMN05615462	SRX2505144	1914S11047N	47	1	1	Nasopharynx (N)		Male	Trumpet		Respiratory microbiome of healthy military personnel						15887	12514	78.7688	454 GS FLX+	Human upper respiratory swab was collected from human subject and incubated at -80°C, then extracted with QIAGEN DNeasy Blood&Tissue kit kit. 16S rDNA V1V3 amplicon library prepared with DNA extract and 454 fusion primers barcoded with 454 MIDs were sequenced on Roche 454 FLX+. Reads were used to QIIME based microbiome analysis.
PRJNA339931	SAMN05615462	SRX2505143	1914S11047T	47	1	1	Oropharynx/Throat (T)		Male	Trumpet		Respiratory microbiome of healthy military personnel						21120	16097	76.2169	454 GS FLX+	Human upper respiratory swab was collected from human subject and incubated at -80°C, then extracted with QIAGEN DNeasy Blood&Tissue kit kit. 16S rDNA V1V3 amplicon library prepared with DNA extract and 454 fusion primers barcoded with 454 MIDs were sequenced on Roche 454 FLX+. Reads were used to QIIME based microbiome analysis.
PRJNA339931	SAMN05615462	SRX2505142	1914S11048A	48	1	1	Anterior nares (A)		Male	Clarinet	Flu Shot	Respiratory microbiome of healthy military personnel						22434	17144	76.4197	454 GS FLX+	Human upper respiratory swab was collected from human subject and incubated at -80°C, then extracted with QIAGEN DNeasy Blood&Tissue kit kit. 16S rDNA V1V3 amplicon library prepared with DNA extract and 454 fusion primers barcoded with 454 MIDs were sequenced on Roche 454 FLX+. Reads were used to QIIME based microbiome analysis.
PRJNA339931	SAMN05615462	SRX2505141	1914S11048N	48	1	1	Nasopharynx (N)		Male	Clarinet	Flu Shot	Respiratory microbiome of healthy military personnel						25138	19209	76.4142	454 GS FLX+	Human upper respiratory swab was collected from human subject and incubated at -80°C, then extracted with QIAGEN DNeasy Blood&Tissue kit kit. 16S rDNA V1V3 amplicon library prepared with DNA extract and 454 fusion primers barcoded with 454 MIDs were sequenced on Roche 454 FLX+. Reads were used to QIIME based microbiome analysis.
PRJNA339931	SAMN05615462	SRX2505140	1914S11048T	48	1	1	Oropharynx/Throat (T)		Male	Clarinet	Flu Shot	Respiratory microbiome of healthy military personnel						14071	10879	77.315	454 GS FLX+	Human upper respiratory swab was collected from human subject and incubated at -80°C, then extracted with QIAGEN DNeasy Blood&Tissue kit kit. 16S rDNA V1V3 amplicon library prepared with DNA extract and 454 fusion primers barcoded with 454 MIDs were sequenced on Roche 454 FLX+. Reads were used to QIIME based microbiome analysis.
PRJNA339931	SAMN05615462	SRX2505237	1914S11049A	49	1	1	Anterior nares (A)		Male			Respiratory microbiome of healthy military personnel						18464	14024	75.9532	454 GS FLX+	Human upper respiratory swab was collected from human subject and incubated at -80°C, then extracted with QIAGEN DNeasy Blood&Tissue kit kit. 16S rDNA V1V3 amplicon library prepared with DNA extract and 454 fusion primers barcoded with 454 MIDs were sequenced on Roche 454 FLX+. Reads were used to QIIME based microbiome analysis.
PRJNA339931	SAMN05615462	SRX2505236	1914S11049N	49	1	1	Nasopharynx (N)		Male			Respiratory microbiome of healthy military personnel						18793	14348	76.3476	454 GS FLX+	Human upper respiratory swab was collected from human subject and incubated at -80°C, then extracted with QIAGEN DNeasy Blood&Tissue kit kit. 16S rDNA V1V3 amplicon library prepared with DNA extract and 454 fusion primers barcoded with 454 MIDs were sequenced on Roche 454 FLX+. Reads were used to QIIME based microbiome analysis.
PRJNA339931	SAMN05615462	SRX2505235	1914S11049T	49	1	1	Oropharynx/Throat (T)		Male			Respiratory microbiome of healthy military personnel						9597	7329	76.3676	454 GS FLX+	Human upper respiratory swab was collected from human subject and incubated at -80°C, then extracted with QIAGEN DNeasy Blood&Tissue kit kit. 16S rDNA V1V3 amplicon library prepared with DNA extract and 454 fusion primers barcoded with 454 MIDs were sequenced on Roche 454 FLX+. Reads were used to QIIME based microbiome analysis.
PRJNA339931	SAMN05615462	SRX2505330	1914S11050A	50	1	1	Anterior nares (A)		Female	Vocalist		Respiratory microbiome of healthy military personnel						26301	20741	78.8601	454 GS FLX+	Human upper respiratory swab was collected from human subject and incubated at -80°C, then extracted with QIAGEN DNeasy Blood&Tissue kit kit. 16S rDNA V1V3 amplicon library prepared with DNA extract and 454 fusion primers barcoded with 454 MIDs were sequenced on Roche 454 FLX+. Reads were used to QIIME based microbiome analysis.
PRJNA339931	SAMN05615462	SRX2505329	1914S11050N	50	1	1	Nasopharynx (N)		Female	Vocalist		Respiratory microbiome of healthy military personnel						23617	18329	77.6093	454 GS FLX+	Human upper respiratory swab was collected from human subject and incubated at -80°C, then extracted with QIAGEN DNeasy Blood&Tissue kit kit. 16S rDNA V1V3 amplicon library prepared with DNA extract and 454 fusion primers barcoded with 454 MIDs were sequenced on Roche 454 FLX+. Reads were used to QIIME based microbiome analysis.
PRJNA339931	SAMN05615462	SRX2505328	1914S11050T	50	1	1	Oropharynx/Throat (T)		Female	Vocalist		Respiratory microbiome of healthy military personnel						28458	22027	77.4018	454 GS FLX+	Human upper respiratory swab was collected from human subject and incubated at -80°C, then extracted with QIAGEN DNeasy Blood&Tissue kit kit. 16S rDNA V1V3 amplicon library prepared with DNA extract and 454 fusion primers barcoded with 454 MIDs were sequenced on Roche 454 FLX+. Reads were used to QIIME based microbiome analysis.
PRJNA339931	SAMN05615462	SRX2505327	1914S11051A	51	1	1	Anterior nares (A)		Male	Trombone		Respiratory microbiome of healthy military personnel						32967	25990	78.8364	454 GS FLX+	Human upper respiratory swab was collected from human subject and incubated at -80°C, then extracted with QIAGEN DNeasy Blood&Tissue kit kit. 16S rDNA V1V3 amplicon library prepared with DNA extract and 454 fusion primers barcoded with 454 MIDs were sequenced on Roche 454 FLX+. Reads were used to QIIME based microbiome analysis.
PRJNA339931	SAMN05615462	SRX2505326	1914S11051N	51	1	1	Nasopharynx (N)		Male	Trombone		Respiratory microbiome of healthy military personnel						35255	27278	77.3734	454 GS FLX+	Human upper respiratory swab was collected from human subject and incubated at -80°C, then extracted with QIAGEN DNeasy Blood&Tissue kit kit. 16S rDNA V1V3 amplicon library prepared with DNA extract and 454 fusion primers barcoded with 454 MIDs were sequenced on Roche 454 FLX+. Reads were used to QIIME based microbiome analysis.
PRJNA339931	SAMN05615462	SRX2505325	1914S11051T	51	1	1	Oropharynx/Throat (T)		Male	Trombone		Respiratory microbiome of healthy military personnel						9118	6822	74.819	454 GS FLX+	Human upper respiratory swab was collected from human subject and incubated at -80°C, then extracted with QIAGEN DNeasy Blood&Tissue kit kit. 16S rDNA V1V3 amplicon library prepared with DNA extract and 454 fusion primers barcoded with 454 MIDs were sequenced on Roche 454 FLX+. Reads were used to QIIME based microbiome analysis.
PRJNA339931	SAMN05615462	SRX2505324	1914S11052A	52	1	1	Anterior nares (A)		Male	Percussion		Respiratory microbiome of healthy military personnel						33724	26091	77.3663	454 GS FLX+	Human upper respiratory swab was collected from human subject and incubated at -80°C, then extracted with QIAGEN DNeasy Blood&Tissue kit kit. 16S rDNA V1V3 amplicon library prepared with DNA extract and 454 fusion primers barcoded with 454 MIDs were sequenced on Roche 454 FLX+. Reads were used to QIIME based microbiome analysis.
PRJNA339931	SAMN05615462	SRX2505323	1914S11052N	52	1	1	Nasopharynx (N)		Male	Percussion		Respiratory microbiome of healthy military personnel						17307	13550	78.292	454 GS FLX+	Human upper respiratory swab was collected from human subject and incubated at -80°C, then extracted with QIAGEN DNeasy Blood&Tissue kit kit. 16S rDNA V1V3 amplicon library prepared with DNA extract and 454 fusion primers barcoded with 454 MIDs were sequenced on Roche 454 FLX+. Reads were used to QIIME based microbiome analysis.
PRJNA339931	SAMN05615462	SRX2505322	1914S11052T	52	1	1	Oropharynx/Throat (T)		Male	Percussion		Respiratory microbiome of healthy military personnel						16878	12756	75.5777	454 GS FLX+	Human upper respiratory swab was collected from human subject and incubated at -80°C, then extracted with QIAGEN DNeasy Blood&Tissue kit kit. 16S rDNA V1V3 amplicon library prepared with DNA extract and 454 fusion primers barcoded with 454 MIDs were sequenced on Roche 454 FLX+. Reads were used to QIIME based microbiome analysis.
PRJNA339931	SAMN05615462	SRX2505321	1914S11053A	53	1	1	Anterior nares (A)		Male	Percussion	Flu Mist	Respiratory microbiome of healthy military personnel						24463	17180	70.2285	454 GS FLX+	Human upper respiratory swab was collected from human subject and incubated at -80°C, then extracted with QIAGEN DNeasy Blood&Tissue kit kit. 16S rDNA V1V3 amplicon library prepared with DNA extract and 454 fusion primers barcoded with 454 MIDs were sequenced on Roche 454 FLX+. Reads were used to QIIME based microbiome analysis.
PRJNA339931	SAMN05615462	SRX2505320	1914S11053N	53	1	1	Nasopharynx (N)		Male	Percussion	Flu Mist	Respiratory microbiome of healthy military personnel						22710	15379	67.7191	454 GS FLX+	Human upper respiratory swab was collected from human subject and incubated at -80°C, then extracted with QIAGEN DNeasy Blood&Tissue kit kit. 16S rDNA V1V3 amplicon library prepared with DNA extract and 454 fusion primers barcoded with 454 MIDs were sequenced on Roche 454 FLX+. Reads were used to QIIME based microbiome analysis.
PRJNA339931	SAMN05615462	SRX2505319	1914S11053T	53	1	1	Oropharynx/Throat (T)		Male	Percussion	Flu Mist	Respiratory microbiome of healthy military personnel						11829	8487	71.7474	454 GS FLX+	Human upper respiratory swab was collected from human subject and incubated at -80°C, then extracted with QIAGEN DNeasy Blood&Tissue kit kit. 16S rDNA V1V3 amplicon library prepared with DNA extract and 454 fusion primers barcoded with 454 MIDs were sequenced on Roche 454 FLX+. Reads were used to QIIME based microbiome analysis.
PRJNA339931	SAMN05615462	SRX2505442	1914S11054A	54	1	1	Anterior nares (A)		Male	Trumpet		Respiratory microbiome of healthy military personnel						14787	10343	69.9466	454 GS FLX+	Human upper respiratory swab was collected from human subject and incubated at -80°C, then extracted with QIAGEN DNeasy Blood&Tissue kit kit. 16S rDNA V1V3 amplicon library prepared with DNA extract and 454 fusion primers barcoded with 454 MIDs were sequenced on Roche 454 FLX+. Reads were used to QIIME based microbiome analysis.
PRJNA339931	SAMN05615462	SRX2505441	1914S11054N	54	1	1	Nasopharynx (N)		Male	Trumpet		Respiratory microbiome of healthy military personnel						25901	17916	69.1711	454 GS FLX+	Human upper respiratory swab was collected from human subject and incubated at -80°C, then extracted with QIAGEN DNeasy Blood&Tissue kit kit. 16S rDNA V1V3 amplicon library prepared with DNA extract and 454 fusion primers barcoded with 454 MIDs were sequenced on Roche 454 FLX+. Reads were used to QIIME based microbiome analysis.
PRJNA339931	SAMN05615462	SRX2505440	1914S11054T	54	1	1	Oropharynx/Throat (T)		Male	Trumpet		Respiratory microbiome of healthy military personnel						17357	11905	68.589	454 GS FLX+	Human upper respiratory swab was collected from human subject and incubated at -80°C, then extracted with QIAGEN DNeasy Blood&Tissue kit kit. 16S rDNA V1V3 amplicon library prepared with DNA extract and 454 fusion primers barcoded with 454 MIDs were sequenced on Roche 454 FLX+. Reads were used to QIIME based microbiome analysis.
PRJNA339931	SAMN05615462	SRX2505439	1914S11055A	55	1	1	Anterior nares (A)		Female	Percussion		Respiratory microbiome of healthy military personnel						20811	14437	69.372	454 GS FLX+	Human upper respiratory swab was collected from human subject and incubated at -80°C, then extracted with QIAGEN DNeasy Blood&Tissue kit kit. 16S rDNA V1V3 amplicon library prepared with DNA extract and 454 fusion primers barcoded with 454 MIDs were sequenced on Roche 454 FLX+. Reads were used to QIIME based microbiome analysis.
PRJNA339931	SAMN05615462	SRX2505438	1914S11055N	55	1	1	Nasopharynx (N)		Female	Percussion		Respiratory microbiome of healthy military personnel						18374	12517	68.1234	454 GS FLX+	Human upper respiratory swab was collected from human subject and incubated at -80°C, then extracted with QIAGEN DNeasy Blood&Tissue kit kit. 16S rDNA V1V3 amplicon library prepared with DNA extract and 454 fusion primers barcoded with 454 MIDs were sequenced on Roche 454 FLX+. Reads were used to QIIME based microbiome analysis.
PRJNA339931	SAMN05615462	SRX2505437	1914S11055T	55	1	1	Oropharynx/Throat (T)		Female	Percussion		Respiratory microbiome of healthy military personnel						12759	9062	71.0244	454 GS FLX+	Human upper respiratory swab was collected from human subject and incubated at -80°C, then extracted with QIAGEN DNeasy Blood&Tissue kit kit. 16S rDNA V1V3 amplicon library prepared with DNA extract and 454 fusion primers barcoded with 454 MIDs were sequenced on Roche 454 FLX+. Reads were used to QIIME based microbiome analysis.
PRJNA339931	SAMN05615462	SRX2505436	1914S11056A	56	1	1	Anterior nares (A)		Male	Percussion	Flu Mist	Respiratory microbiome of healthy military personnel						23677	15853	66.9553	454 GS FLX+	Human upper respiratory swab was collected from human subject and incubated at -80°C, then extracted with QIAGEN DNeasy Blood&Tissue kit kit. 16S rDNA V1V3 amplicon library prepared with DNA extract and 454 fusion primers barcoded with 454 MIDs were sequenced on Roche 454 FLX+. Reads were used to QIIME based microbiome analysis.
PRJNA339931	SAMN05615462	SRX2505435	1914S11056N	56	1	1	Nasopharynx (N)		Male	Percussion	Flu Mist	Respiratory microbiome of healthy military personnel						17181	11973	69.6874	454 GS FLX+	Human upper respiratory swab was collected from human subject and incubated at -80°C, then extracted with QIAGEN DNeasy Blood&Tissue kit kit. 16S rDNA V1V3 amplicon library prepared with DNA extract and 454 fusion primers barcoded with 454 MIDs were sequenced on Roche 454 FLX+. Reads were used to QIIME based microbiome analysis.
PRJNA339931	SAMN05615462	SRX2505434	1914S11056T	56	1	1	Oropharynx/Throat (T)		Male	Percussion	Flu Mist	Respiratory microbiome of healthy military personnel						15483	10785	69.657	454 GS FLX+	Human upper respiratory swab was collected from human subject and incubated at -80°C, then extracted with QIAGEN DNeasy Blood&Tissue kit kit. 16S rDNA V1V3 amplicon library prepared with DNA extract and 454 fusion primers barcoded with 454 MIDs were sequenced on Roche 454 FLX+. Reads were used to QIIME based microbiome analysis.
PRJNA339931	SAMN05615462	SRX2505433	1914S11057A	57	1	1	Anterior nares (A)		Male			Respiratory microbiome of healthy military personnel						19778	13665	69.0919	454 GS FLX+	Human upper respiratory swab was collected from human subject and incubated at -80°C, then extracted with QIAGEN DNeasy Blood&Tissue kit kit. 16S rDNA V1V3 amplicon library prepared with DNA extract and 454 fusion primers barcoded with 454 MIDs were sequenced on Roche 454 FLX+. Reads were used to QIIME based microbiome analysis.
PRJNA339931	SAMN05615462	SRX2505432	1914S11057N	57	1	1	Nasopharynx (N)		Male			Respiratory microbiome of healthy military personnel						21992	15178	69.016	454 GS FLX+	Human upper respiratory swab was collected from human subject and incubated at -80°C, then extracted with QIAGEN DNeasy Blood&Tissue kit kit. 16S rDNA V1V3 amplicon library prepared with DNA extract and 454 fusion primers barcoded with 454 MIDs were sequenced on Roche 454 FLX+. Reads were used to QIIME based microbiome analysis.
PRJNA339931	SAMN05615462	SRX2505431	1914S11057T	57	1	1	Oropharynx/Throat (T)		Male			Respiratory microbiome of healthy military personnel						11690	8509	72.7887	454 GS FLX+	Human upper respiratory swab was collected from human subject and incubated at -80°C, then extracted with QIAGEN DNeasy Blood&Tissue kit kit. 16S rDNA V1V3 amplicon library prepared with DNA extract and 454 fusion primers barcoded with 454 MIDs were sequenced on Roche 454 FLX+. Reads were used to QIIME based microbiome analysis.
PRJNA339931	SAMN05615462	SRX2505430	1914S11058A	58	1	1	Anterior nares (A)		Male			Respiratory microbiome of healthy military personnel						21818	15478	70.9414	454 GS FLX+	Human upper respiratory swab was collected from human subject and incubated at -80°C, then extracted with QIAGEN DNeasy Blood&Tissue kit kit. 16S rDNA V1V3 amplicon library prepared with DNA extract and 454 fusion primers barcoded with 454 MIDs were sequenced on Roche 454 FLX+. Reads were used to QIIME based microbiome analysis.
PRJNA339931	SAMN05615462	SRX2505429	1914S11058N	58	1	1	Nasopharynx (N)		Male			Respiratory microbiome of healthy military personnel						20911	14731	70.4462	454 GS FLX+	Human upper respiratory swab was collected from human subject and incubated at -80°C, then extracted with QIAGEN DNeasy Blood&Tissue kit kit. 16S rDNA V1V3 amplicon library prepared with DNA extract and 454 fusion primers barcoded with 454 MIDs were sequenced on Roche 454 FLX+. Reads were used to QIIME based microbiome analysis.
PRJNA339931	SAMN05615462	SRX2505428	1914S11058T	58	1	1	Oropharynx/Throat (T)		Male			Respiratory microbiome of healthy military personnel						11596	8177	70.5157	454 GS FLX+	Human upper respiratory swab was collected from human subject and incubated at -80°C, then extracted with QIAGEN DNeasy Blood&Tissue kit kit. 16S rDNA V1V3 amplicon library prepared with DNA extract and 454 fusion primers barcoded with 454 MIDs were sequenced on Roche 454 FLX+. Reads were used to QIIME based microbiome analysis.
PRJNA339931	SAMN05615462	SRX2505747	1914S11059A	59	1	1	Anterior nares (A)		Male			Respiratory microbiome of healthy military personnel						20428	13887	67.9802	454 GS FLX+	Human upper respiratory swab was collected from human subject and incubated at -80°C, then extracted with QIAGEN DNeasy Blood&Tissue kit kit. 16S rDNA V1V3 amplicon library prepared with DNA extract and 454 fusion primers barcoded with 454 MIDs were sequenced on Roche 454 FLX+. Reads were used to QIIME based microbiome analysis.
PRJNA339931	SAMN05615462	SRX2505746	1914S11059N	59	1	1	Nasopharynx (N)		Male			Respiratory microbiome of healthy military personnel						25119	17469	69.545	454 GS FLX+	Human upper respiratory swab was collected from human subject and incubated at -80°C, then extracted with QIAGEN DNeasy Blood&Tissue kit kit. 16S rDNA V1V3 amplicon library prepared with DNA extract and 454 fusion primers barcoded with 454 MIDs were sequenced on Roche 454 FLX+. Reads were used to QIIME based microbiome analysis.
PRJNA339931	SAMN05615462	SRX2505745	1914S11059T	59	1	1	Oropharynx/Throat (T)		Male			Respiratory microbiome of healthy military personnel						15482	11170	72.1483	454 GS FLX+	Human upper respiratory swab was collected from human subject and incubated at -80°C, then extracted with QIAGEN DNeasy Blood&Tissue kit kit. 16S rDNA V1V3 amplicon library prepared with DNA extract and 454 fusion primers barcoded with 454 MIDs were sequenced on Roche 454 FLX+. Reads were used to QIIME based microbiome analysis.
PRJNA339931	SAMN05615462	SRX2505744	1914S11060A	60	1	1	Anterior nares (A)		Male			Respiratory microbiome of healthy military personnel						19189	13500	70.3528	454 GS FLX+	Human upper respiratory swab was collected from human subject and incubated at -80°C, then extracted with QIAGEN DNeasy Blood&Tissue kit kit. 16S rDNA V1V3 amplicon library prepared with DNA extract and 454 fusion primers barcoded with 454 MIDs were sequenced on Roche 454 FLX+. Reads were used to QIIME based microbiome analysis.
PRJNA339931	SAMN05615462	SRX2505743	1914S11060N	60	1	1	Nasopharynx (N)		Male			Respiratory microbiome of healthy military personnel						22599	15643	69.2199	454 GS FLX+	Human upper respiratory swab was collected from human subject and incubated at -80°C, then extracted with QIAGEN DNeasy Blood&Tissue kit kit. 16S rDNA V1V3 amplicon library prepared with DNA extract and 454 fusion primers barcoded with 454 MIDs were sequenced on Roche 454 FLX+. Reads were used to QIIME based microbiome analysis.
PRJNA339931	SAMN05615462	SRX2505742	1914S11060T	60	1	1	Oropharynx/Throat (T)		Male			Respiratory microbiome of healthy military personnel						17499	12250	70.004	454 GS FLX+	Human upper respiratory swab was collected from human subject and incubated at -80°C, then extracted with QIAGEN DNeasy Blood&Tissue kit kit. 16S rDNA V1V3 amplicon library prepared with DNA extract and 454 fusion primers barcoded with 454 MIDs were sequenced on Roche 454 FLX+. Reads were used to QIIME based microbiome analysis.
PRJNA339931	SAMN05615462	SRX2505741	1914S11061A	61	1	1	Anterior nares (A)		Male		flu vaccine	Respiratory microbiome of healthy military personnel						19711	13801	70.0167	454 GS FLX+	Human upper respiratory swab was collected from human subject and incubated at -80°C, then extracted with QIAGEN DNeasy Blood&Tissue kit kit. 16S rDNA V1V3 amplicon library prepared with DNA extract and 454 fusion primers barcoded with 454 MIDs were sequenced on Roche 454 FLX+. Reads were used to QIIME based microbiome analysis.
PRJNA339931	SAMN05615462	SRX2505740	1914S11061N	61	1	1	Nasopharynx (N)		Male		flu vaccine	Respiratory microbiome of healthy military personnel						22175	15503	69.9121	454 GS FLX+	Human upper respiratory swab was collected from human subject and incubated at -80°C, then extracted with QIAGEN DNeasy Blood&Tissue kit kit. 16S rDNA V1V3 amplicon library prepared with DNA extract and 454 fusion primers barcoded with 454 MIDs were sequenced on Roche 454 FLX+. Reads were used to QIIME based microbiome analysis.
PRJNA339931	SAMN05615462	SRX2505739	1914S11061T	61	1	1	Oropharynx/Throat (T)		Male		flu vaccine	Respiratory microbiome of healthy military personnel						18435	12627	68.4947	454 GS FLX+	Human upper respiratory swab was collected from human subject and incubated at -80°C, then extracted with QIAGEN DNeasy Blood&Tissue kit kit. 16S rDNA V1V3 amplicon library prepared with DNA extract and 454 fusion primers barcoded with 454 MIDs were sequenced on Roche 454 FLX+. Reads were used to QIIME based microbiome analysis.
PRJNA339931	SAMN05615462	SRX2505738	1914S11062A	62	1	1	Anterior nares (A)		Male			Respiratory microbiome of healthy military personnel						23267	15684	67.4088	454 GS FLX+	Human upper respiratory swab was collected from human subject and incubated at -80°C, then extracted with QIAGEN DNeasy Blood&Tissue kit kit. 16S rDNA V1V3 amplicon library prepared with DNA extract and 454 fusion primers barcoded with 454 MIDs were sequenced on Roche 454 FLX+. Reads were used to QIIME based microbiome analysis.
PRJNA339931	SAMN05615462	SRX2505737	1914S11062N	62	1	1	Nasopharynx (N)		Male			Respiratory microbiome of healthy military personnel						26886	18078	67.2395	454 GS FLX+	Human upper respiratory swab was collected from human subject and incubated at -80°C, then extracted with QIAGEN DNeasy Blood&Tissue kit kit. 16S rDNA V1V3 amplicon library prepared with DNA extract and 454 fusion primers barcoded with 454 MIDs were sequenced on Roche 454 FLX+. Reads were used to QIIME based microbiome analysis.
PRJNA339931	SAMN05615462	SRX2505736	1914S11062T	62	1	1	Oropharynx/Throat (T)		Male			Respiratory microbiome of healthy military personnel						22981	16750	72.8863	454 GS FLX+	Human upper respiratory swab was collected from human subject and incubated at -80°C, then extracted with QIAGEN DNeasy Blood&Tissue kit kit. 16S rDNA V1V3 amplicon library prepared with DNA extract and 454 fusion primers barcoded with 454 MIDs were sequenced on Roche 454 FLX+. Reads were used to QIIME based microbiome analysis.
PRJNA339931	SAMN05615462	SRX2505735	1914S11063A	63	1	1	Anterior nares (A)		Male	Drum major		Respiratory microbiome of healthy military personnel						18845	13278	70.459	454 GS FLX+	Human upper respiratory swab was collected from human subject and incubated at -80°C, then extracted with QIAGEN DNeasy Blood&Tissue kit kit. 16S rDNA V1V3 amplicon library prepared with DNA extract and 454 fusion primers barcoded with 454 MIDs were sequenced on Roche 454 FLX+. Reads were used to QIIME based microbiome analysis.
PRJNA339931	SAMN05615462	SRX2505734	1914S11063N	63	1	1	Nasopharynx (N)		Male	Drum major		Respiratory microbiome of healthy military personnel						14154	9631	68.0444	454 GS FLX+	Human upper respiratory swab was collected from human subject and incubated at -80°C, then extracted with QIAGEN DNeasy Blood&Tissue kit kit. 16S rDNA V1V3 amplicon library prepared with DNA extract and 454 fusion primers barcoded with 454 MIDs were sequenced on Roche 454 FLX+. Reads were used to QIIME based microbiome analysis.
PRJNA339931	SAMN05615462	SRX2505733	1914S11063T	63	1	1	Oropharynx/Throat (T)		Male	Drum major		Respiratory microbiome of healthy military personnel						15269	10406	68.1512	454 GS FLX+	Human upper respiratory swab was collected from human subject and incubated at -80°C, then extracted with QIAGEN DNeasy Blood&Tissue kit kit. 16S rDNA V1V3 amplicon library prepared with DNA extract and 454 fusion primers barcoded with 454 MIDs were sequenced on Roche 454 FLX+. Reads were used to QIIME based microbiome analysis.
PRJNA339931	SAMN05615462	SRX2500597	1914S12014A	14	1	2	Anterior nares (A)		Male		Flu Shot	Respiratory microbiome of healthy military personnel						9910	7905	79.7679	454 GS FLX+	Human upper respiratory swab was collected from human subject and incubated at -80°C, then extracted with QIAGEN DNeasy Blood&Tissue kit kit. 16S rDNA V1V3 amplicon library prepared with DNA extract and 454 fusion primers barcoded with 454 MIDs were sequenced on Roche 454 FLX+. Reads were used to QIIME based microbiome analysis.
PRJNA339931	SAMN05615462	SRX2500596	1914S12014N	14	1	2	Nasopharynx (N)		Male		Flu Shot	Respiratory microbiome of healthy military personnel						8514	6655	78.1654	454 GS FLX+	Human upper respiratory swab was collected from human subject and incubated at -80°C, then extracted with QIAGEN DNeasy Blood&Tissue kit kit. 16S rDNA V1V3 amplicon library prepared with DNA extract and 454 fusion primers barcoded with 454 MIDs were sequenced on Roche 454 FLX+. Reads were used to QIIME based microbiome analysis.
PRJNA339931	SAMN05615462	SRX2500595	1914S12014T	14	1	2	Oropharynx/Throat (T)		Male		Flu Shot	Respiratory microbiome of healthy military personnel						10073	7891	78.3381	454 GS FLX+	Human upper respiratory swab was collected from human subject and incubated at -80°C, then extracted with QIAGEN DNeasy Blood&Tissue kit kit. 16S rDNA V1V3 amplicon library prepared with DNA extract and 454 fusion primers barcoded with 454 MIDs were sequenced on Roche 454 FLX+. Reads were used to QIIME based microbiome analysis.
PRJNA339931	SAMN05615462	SRX2500576	1914S12015A	15	1	2	Anterior nares (A)		Male	Saxophone		Respiratory microbiome of healthy military personnel						8389	6827	81.3804	454 GS FLX+	Human upper respiratory swab was collected from human subject and incubated at -80°C, then extracted with QIAGEN DNeasy Blood&Tissue kit kit. 16S rDNA V1V3 amplicon library prepared with DNA extract and 454 fusion primers barcoded with 454 MIDs were sequenced on Roche 454 FLX+. Reads were used to QIIME based microbiome analysis.
PRJNA339931	SAMN05615462	SRX2500575	1914S12015N	15	1	2	Nasopharynx (N)		Male	Saxophone		Respiratory microbiome of healthy military personnel						12296	9785	79.5787	454 GS FLX+	Human upper respiratory swab was collected from human subject and incubated at -80°C, then extracted with QIAGEN DNeasy Blood&Tissue kit kit. 16S rDNA V1V3 amplicon library prepared with DNA extract and 454 fusion primers barcoded with 454 MIDs were sequenced on Roche 454 FLX+. Reads were used to QIIME based microbiome analysis.
PRJNA339931	SAMN05615462	SRX2500574	1914S12015T	15	1	2	Oropharynx/Throat (T)		Male	Saxophone		Respiratory microbiome of healthy military personnel						11479	9026	78.6305	454 GS FLX+	Human upper respiratory swab was collected from human subject and incubated at -80°C, then extracted with QIAGEN DNeasy Blood&Tissue kit kit. 16S rDNA V1V3 amplicon library prepared with DNA extract and 454 fusion primers barcoded with 454 MIDs were sequenced on Roche 454 FLX+. Reads were used to QIIME based microbiome analysis.
PRJNA339931	SAMN05615462	SRX2500552	1914S12016A	16	1	2	Anterior nares (A)		Male	Trombone		Respiratory microbiome of healthy military personnel						12419	10103	81.3512	454 GS FLX+	Human upper respiratory swab was collected from human subject and incubated at -80°C, then extracted with QIAGEN DNeasy Blood&Tissue kit kit. 16S rDNA V1V3 amplicon library prepared with DNA extract and 454 fusion primers barcoded with 454 MIDs were sequenced on Roche 454 FLX+. Reads were used to QIIME based microbiome analysis.
PRJNA339931	SAMN05615462	SRX2500551	1914S12016N	16	1	2	Nasopharynx (N)		Male	Trombone		Respiratory microbiome of healthy military personnel						13159	10629	80.7736	454 GS FLX+	Human upper respiratory swab was collected from human subject and incubated at -80°C, then extracted with QIAGEN DNeasy Blood&Tissue kit kit. 16S rDNA V1V3 amplicon library prepared with DNA extract and 454 fusion primers barcoded with 454 MIDs were sequenced on Roche 454 FLX+. Reads were used to QIIME based microbiome analysis.
PRJNA339931	SAMN05615462	SRX2500550	1914S12016T	16	1	2	Oropharynx/Throat (T)		Male	Trombone		Respiratory microbiome of healthy military personnel						12536	8719	69.5517	454 GS FLX+	Human upper respiratory swab was collected from human subject and incubated at -80°C, then extracted with QIAGEN DNeasy Blood&Tissue kit kit. 16S rDNA V1V3 amplicon library prepared with DNA extract and 454 fusion primers barcoded with 454 MIDs were sequenced on Roche 454 FLX+. Reads were used to QIIME based microbiome analysis.
PRJNA339931	SAMN05615462	SRX2500528	1914S12017A	17	1	2	Anterior nares (A)		Male	Trombone		Respiratory microbiome of healthy military personnel						18620	12845	68.985	454 GS FLX+	Human upper respiratory swab was collected from human subject and incubated at -80°C, then extracted with QIAGEN DNeasy Blood&Tissue kit kit. 16S rDNA V1V3 amplicon library prepared with DNA extract and 454 fusion primers barcoded with 454 MIDs were sequenced on Roche 454 FLX+. Reads were used to QIIME based microbiome analysis.
PRJNA339931	SAMN05615462	SRX2500527	1914S12017N	17	1	2	Nasopharynx (N)		Male	Trombone		Respiratory microbiome of healthy military personnel						17290	11656	67.4147	454 GS FLX+	Human upper respiratory swab was collected from human subject and incubated at -80°C, then extracted with QIAGEN DNeasy Blood&Tissue kit kit. 16S rDNA V1V3 amplicon library prepared with DNA extract and 454 fusion primers barcoded with 454 MIDs were sequenced on Roche 454 FLX+. Reads were used to QIIME based microbiome analysis.
PRJNA339931	SAMN05615462	SRX2500526	1914S12017T	17	1	2	Oropharynx/Throat (T)		Male	Trombone		Respiratory microbiome of healthy military personnel						13934	9651	69.2622	454 GS FLX+	Human upper respiratory swab was collected from human subject and incubated at -80°C, then extracted with QIAGEN DNeasy Blood&Tissue kit kit. 16S rDNA V1V3 amplicon library prepared with DNA extract and 454 fusion primers barcoded with 454 MIDs were sequenced on Roche 454 FLX+. Reads were used to QIIME based microbiome analysis.
PRJNA339931	SAMN05615462	SRX2500504	1914S12018A	18	1	2	Anterior nares (A)		Male	Trumpet		Respiratory microbiome of healthy military personnel						22194	15098	68.0274	454 GS FLX+	Human upper respiratory swab was collected from human subject and incubated at -80°C, then extracted with QIAGEN DNeasy Blood&Tissue kit kit. 16S rDNA V1V3 amplicon library prepared with DNA extract and 454 fusion primers barcoded with 454 MIDs were sequenced on Roche 454 FLX+. Reads were used to QIIME based microbiome analysis.
PRJNA339931	SAMN05615462	SRX2500503	1914S12018N	18	1	2	Nasopharynx (N)		Male	Trumpet		Respiratory microbiome of healthy military personnel						23302	17190	73.7705	454 GS FLX+	Human upper respiratory swab was collected from human subject and incubated at -80°C, then extracted with QIAGEN DNeasy Blood&Tissue kit kit. 16S rDNA V1V3 amplicon library prepared with DNA extract and 454 fusion primers barcoded with 454 MIDs were sequenced on Roche 454 FLX+. Reads were used to QIIME based microbiome analysis.
PRJNA339931	SAMN05615462	SRX2500502	1914S12018T	18	1	2	Oropharynx/Throat (T)		Male	Trumpet		Respiratory microbiome of healthy military personnel						17832	12252	68.7079	454 GS FLX+	Human upper respiratory swab was collected from human subject and incubated at -80°C, then extracted with QIAGEN DNeasy Blood&Tissue kit kit. 16S rDNA V1V3 amplicon library prepared with DNA extract and 454 fusion primers barcoded with 454 MIDs were sequenced on Roche 454 FLX+. Reads were used to QIIME based microbiome analysis.
PRJNA339931	SAMN05615462	SRX2501731	1914S12019A	19	1	2	Anterior nares (A)		Male	Trumpet	Flu Shot	Respiratory microbiome of healthy military personnel						18593	12462	67.0252	454 GS FLX+	Human upper respiratory swab was collected from human subject and incubated at -80°C, then extracted with QIAGEN DNeasy Blood&Tissue kit kit. 16S rDNA V1V3 amplicon library prepared with DNA extract and 454 fusion primers barcoded with 454 MIDs were sequenced on Roche 454 FLX+. Reads were used to QIIME based microbiome analysis.
PRJNA339931	SAMN05615462	SRX2501730	1914S12019N	19	1	2	Nasopharynx (N)		Male	Trumpet	Flu Shot	Respiratory microbiome of healthy military personnel						17112	11965	69.9217	454 GS FLX+	Human upper respiratory swab was collected from human subject and incubated at -80°C, then extracted with QIAGEN DNeasy Blood&Tissue kit kit. 16S rDNA V1V3 amplicon library prepared with DNA extract and 454 fusion primers barcoded with 454 MIDs were sequenced on Roche 454 FLX+. Reads were used to QIIME based microbiome analysis.
PRJNA339931	SAMN05615462	SRX2501729	1914S12019T	19	1	2	Oropharynx/Throat (T)		Male	Trumpet	Flu Shot	Respiratory microbiome of healthy military personnel						10685	7752	72.5503	454 GS FLX+	Human upper respiratory swab was collected from human subject and incubated at -80°C, then extracted with QIAGEN DNeasy Blood&Tissue kit kit. 16S rDNA V1V3 amplicon library prepared with DNA extract and 454 fusion primers barcoded with 454 MIDs were sequenced on Roche 454 FLX+. Reads were used to QIIME based microbiome analysis.
PRJNA339931	SAMN05615462	SRX2501728	1914S12020A	20	1	2	Anterior nares (A)		Male	Trumpet		Respiratory microbiome of healthy military personnel						18187	12641	69.5057	454 GS FLX+	Human upper respiratory swab was collected from human subject and incubated at -80°C, then extracted with QIAGEN DNeasy Blood&Tissue kit kit. 16S rDNA V1V3 amplicon library prepared with DNA extract and 454 fusion primers barcoded with 454 MIDs were sequenced on Roche 454 FLX+. Reads were used to QIIME based microbiome analysis.
PRJNA339931	SAMN05615462	SRX2501727	1914S12020N	20	1	2	Nasopharynx (N)		Male	Trumpet		Respiratory microbiome of healthy military personnel						19766	13723	69.4273	454 GS FLX+	Human upper respiratory swab was collected from human subject and incubated at -80°C, then extracted with QIAGEN DNeasy Blood&Tissue kit kit. 16S rDNA V1V3 amplicon library prepared with DNA extract and 454 fusion primers barcoded with 454 MIDs were sequenced on Roche 454 FLX+. Reads were used to QIIME based microbiome analysis.
PRJNA339931	SAMN05615462	SRX2501726	1914S12020T	20	1	2	Oropharynx/Throat (T)		Male	Trumpet		Respiratory microbiome of healthy military personnel						16400	11185	68.2012	454 GS FLX+	Human upper respiratory swab was collected from human subject and incubated at -80°C, then extracted with QIAGEN DNeasy Blood&Tissue kit kit. 16S rDNA V1V3 amplicon library prepared with DNA extract and 454 fusion primers barcoded with 454 MIDs were sequenced on Roche 454 FLX+. Reads were used to QIIME based microbiome analysis.
PRJNA339931	SAMN05615462	SRX2501725	1914S12021A	21	1	2	Anterior nares (A)		Male	Saxophone		Respiratory microbiome of healthy military personnel						20986	14988	71.419	454 GS FLX+	Human upper respiratory swab was collected from human subject and incubated at -80°C, then extracted with QIAGEN DNeasy Blood&Tissue kit kit. 16S rDNA V1V3 amplicon library prepared with DNA extract and 454 fusion primers barcoded with 454 MIDs were sequenced on Roche 454 FLX+. Reads were used to QIIME based microbiome analysis.
PRJNA339931	SAMN05615462	SRX2501724	1914S12021N	21	1	2	Nasopharynx (N)		Male	Saxophone		Respiratory microbiome of healthy military personnel						22023	16275	73.9	454 GS FLX+	Human upper respiratory swab was collected from human subject and incubated at -80°C, then extracted with QIAGEN DNeasy Blood&Tissue kit kit. 16S rDNA V1V3 amplicon library prepared with DNA extract and 454 fusion primers barcoded with 454 MIDs were sequenced on Roche 454 FLX+. Reads were used to QIIME based microbiome analysis.
PRJNA339931	SAMN05615462	SRX2501723	1914S12021T	21	1	2	Oropharynx/Throat (T)		Male	Saxophone		Respiratory microbiome of healthy military personnel						14218	10209	71.8033	454 GS FLX+	Human upper respiratory swab was collected from human subject and incubated at -80°C, then extracted with QIAGEN DNeasy Blood&Tissue kit kit. 16S rDNA V1V3 amplicon library prepared with DNA extract and 454 fusion primers barcoded with 454 MIDs were sequenced on Roche 454 FLX+. Reads were used to QIIME based microbiome analysis.
PRJNA339931	SAMN05615462	SRX2501722	1914S12022A	22	1	2	Anterior nares (A)		Male		Flu Shot	Respiratory microbiome of healthy military personnel						18675	13193	70.6452	454 GS FLX+	Human upper respiratory swab was collected from human subject and incubated at -80°C, then extracted with QIAGEN DNeasy Blood&Tissue kit kit. 16S rDNA V1V3 amplicon library prepared with DNA extract and 454 fusion primers barcoded with 454 MIDs were sequenced on Roche 454 FLX+. Reads were used to QIIME based microbiome analysis.
PRJNA339931	SAMN05615462	SRX2501721	1914S12022N	22	1	2	Nasopharynx (N)		Male		Flu Shot	Respiratory microbiome of healthy military personnel						19851	13748	69.256	454 GS FLX+	Human upper respiratory swab was collected from human subject and incubated at -80°C, then extracted with QIAGEN DNeasy Blood&Tissue kit kit. 16S rDNA V1V3 amplicon library prepared with DNA extract and 454 fusion primers barcoded with 454 MIDs were sequenced on Roche 454 FLX+. Reads were used to QIIME based microbiome analysis.
PRJNA339931	SAMN05615462	SRX2501720	1914S12022T	22	1	2	Oropharynx/Throat (T)		Male		Flu Shot	Respiratory microbiome of healthy military personnel						12311	8852	71.9032	454 GS FLX+	Human upper respiratory swab was collected from human subject and incubated at -80°C, then extracted with QIAGEN DNeasy Blood&Tissue kit kit. 16S rDNA V1V3 amplicon library prepared with DNA extract and 454 fusion primers barcoded with 454 MIDs were sequenced on Roche 454 FLX+. Reads were used to QIIME based microbiome analysis.
PRJNA339931	SAMN05615462	SRX2501719	1914S12023A	23	1	2	Anterior nares (A)		Male	Trumpet		Respiratory microbiome of healthy military personnel						18133	12434	68.5711	454 GS FLX+	Human upper respiratory swab was collected from human subject and incubated at -80°C, then extracted with QIAGEN DNeasy Blood&Tissue kit kit. 16S rDNA V1V3 amplicon library prepared with DNA extract and 454 fusion primers barcoded with 454 MIDs were sequenced on Roche 454 FLX+. Reads were used to QIIME based microbiome analysis.
PRJNA339931	SAMN05615462	SRX2501718	1914S12023N	23	1	2	Nasopharynx (N)		Male	Trumpet		Respiratory microbiome of healthy military personnel						24011	16639	69.2974	454 GS FLX+	Human upper respiratory swab was collected from human subject and incubated at -80°C, then extracted with QIAGEN DNeasy Blood&Tissue kit kit. 16S rDNA V1V3 amplicon library prepared with DNA extract and 454 fusion primers barcoded with 454 MIDs were sequenced on Roche 454 FLX+. Reads were used to QIIME based microbiome analysis.
PRJNA339931	SAMN05615462	SRX2501717	1914S12023T	23	1	2	Oropharynx/Throat (T)		Male	Trumpet		Respiratory microbiome of healthy military personnel						17939	12349	68.8388	454 GS FLX+	Human upper respiratory swab was collected from human subject and incubated at -80°C, then extracted with QIAGEN DNeasy Blood&Tissue kit kit. 16S rDNA V1V3 amplicon library prepared with DNA extract and 454 fusion primers barcoded with 454 MIDs were sequenced on Roche 454 FLX+. Reads were used to QIIME based microbiome analysis.
PRJNA339931	SAMN05615462	SRX2501865	1914S12024A	24	1	2	Anterior nares (A)		Male	Tuba		Respiratory microbiome of healthy military personnel						18995	15077	79.3735	454 GS FLX+	Human upper respiratory swab was collected from human subject and incubated at -80°C, then extracted with QIAGEN DNeasy Blood&Tissue kit kit. 16S rDNA V1V3 amplicon library prepared with DNA extract and 454 fusion primers barcoded with 454 MIDs were sequenced on Roche 454 FLX+. Reads were used to QIIME based microbiome analysis.
PRJNA339931	SAMN05615462	SRX2501864	1914S12024N	24	1	2	Nasopharynx (N)		Male	Tuba		Respiratory microbiome of healthy military personnel						19890	15865	79.7637	454 GS FLX+	Human upper respiratory swab was collected from human subject and incubated at -80°C, then extracted with QIAGEN DNeasy Blood&Tissue kit kit. 16S rDNA V1V3 amplicon library prepared with DNA extract and 454 fusion primers barcoded with 454 MIDs were sequenced on Roche 454 FLX+. Reads were used to QIIME based microbiome analysis.
PRJNA339931	SAMN05615462	SRX2501863	1914S12024T	24	1	2	Oropharynx/Throat (T)		Male	Tuba		Respiratory microbiome of healthy military personnel						12594	10094	80.1493	454 GS FLX+	Human upper respiratory swab was collected from human subject and incubated at -80°C, then extracted with QIAGEN DNeasy Blood&Tissue kit kit. 16S rDNA V1V3 amplicon library prepared with DNA extract and 454 fusion primers barcoded with 454 MIDs were sequenced on Roche 454 FLX+. Reads were used to QIIME based microbiome analysis.
PRJNA339931	SAMN05615462	SRX2501862	1914S12025A	25	1	2	Anterior nares (A)		Male	Clarinet		Respiratory microbiome of healthy military personnel						14918	12037	80.6878	454 GS FLX+	Human upper respiratory swab was collected from human subject and incubated at -80°C, then extracted with QIAGEN DNeasy Blood&Tissue kit kit. 16S rDNA V1V3 amplicon library prepared with DNA extract and 454 fusion primers barcoded with 454 MIDs were sequenced on Roche 454 FLX+. Reads were used to QIIME based microbiome analysis.
PRJNA339931	SAMN05615462	SRX2501861	1914S12025N	25	1	2	Nasopharynx (N)		Male	Clarinet		Respiratory microbiome of healthy military personnel						14357	11323	78.8675	454 GS FLX+	Human upper respiratory swab was collected from human subject and incubated at -80°C, then extracted with QIAGEN DNeasy Blood&Tissue kit kit. 16S rDNA V1V3 amplicon library prepared with DNA extract and 454 fusion primers barcoded with 454 MIDs were sequenced on Roche 454 FLX+. Reads were used to QIIME based microbiome analysis.
PRJNA339931	SAMN05615462	SRX2501860	1914S12025T	25	1	2	Oropharynx/Throat (T)		Male	Clarinet		Respiratory microbiome of healthy military personnel						12551	10105	80.5115	454 GS FLX+	Human upper respiratory swab was collected from human subject and incubated at -80°C, then extracted with QIAGEN DNeasy Blood&Tissue kit kit. 16S rDNA V1V3 amplicon library prepared with DNA extract and 454 fusion primers barcoded with 454 MIDs were sequenced on Roche 454 FLX+. Reads were used to QIIME based microbiome analysis.
PRJNA339931	SAMN05615462	SRX2501859	1914S12026A	26	1	2	Anterior nares (A)		Male	Saxophone		Respiratory microbiome of healthy military personnel						14779	11766	79.613	454 GS FLX+	Human upper respiratory swab was collected from human subject and incubated at -80°C, then extracted with QIAGEN DNeasy Blood&Tissue kit kit. 16S rDNA V1V3 amplicon library prepared with DNA extract and 454 fusion primers barcoded with 454 MIDs were sequenced on Roche 454 FLX+. Reads were used to QIIME based microbiome analysis.
PRJNA339931	SAMN05615462	SRX2501858	1914S12026N	26	1	2	Nasopharynx (N)		Male	Saxophone		Respiratory microbiome of healthy military personnel						12144	9658	79.529	454 GS FLX+	Human upper respiratory swab was collected from human subject and incubated at -80°C, then extracted with QIAGEN DNeasy Blood&Tissue kit kit. 16S rDNA V1V3 amplicon library prepared with DNA extract and 454 fusion primers barcoded with 454 MIDs were sequenced on Roche 454 FLX+. Reads were used to QIIME based microbiome analysis.
PRJNA339931	SAMN05615462	SRX2501857	1914S12026T	26	1	2	Oropharynx/Throat (T)		Male	Saxophone		Respiratory microbiome of healthy military personnel						11325	9155	80.8389	454 GS FLX+	Human upper respiratory swab was collected from human subject and incubated at -80°C, then extracted with QIAGEN DNeasy Blood&Tissue kit kit. 16S rDNA V1V3 amplicon library prepared with DNA extract and 454 fusion primers barcoded with 454 MIDs were sequenced on Roche 454 FLX+. Reads were used to QIIME based microbiome analysis.
PRJNA339931	SAMN05615462	SRX2501856	1914S12027A	27	1	2	Anterior nares (A)		Female	Violin	flu vaccine	Respiratory microbiome of healthy military personnel						9773	7890	80.7326	454 GS FLX+	Human upper respiratory swab was collected from human subject and incubated at -80°C, then extracted with QIAGEN DNeasy Blood&Tissue kit kit. 16S rDNA V1V3 amplicon library prepared with DNA extract and 454 fusion primers barcoded with 454 MIDs were sequenced on Roche 454 FLX+. Reads were used to QIIME based microbiome analysis.
PRJNA339931	SAMN05615462	SRX2501855	1914S12027N	27	1	2	Nasopharynx (N)		Female	Violin	flu vaccine	Respiratory microbiome of healthy military personnel						10477	8421	80.3761	454 GS FLX+	Human upper respiratory swab was collected from human subject and incubated at -80°C, then extracted with QIAGEN DNeasy Blood&Tissue kit kit. 16S rDNA V1V3 amplicon library prepared with DNA extract and 454 fusion primers barcoded with 454 MIDs were sequenced on Roche 454 FLX+. Reads were used to QIIME based microbiome analysis.
PRJNA339931	SAMN05615462	SRX2501854	1914S12027T	27	1	2	Oropharynx/Throat (T)		Female	Violin	flu vaccine	Respiratory microbiome of healthy military personnel						10192	8267	81.1126	454 GS FLX+	Human upper respiratory swab was collected from human subject and incubated at -80°C, then extracted with QIAGEN DNeasy Blood&Tissue kit kit. 16S rDNA V1V3 amplicon library prepared with DNA extract and 454 fusion primers barcoded with 454 MIDs were sequenced on Roche 454 FLX+. Reads were used to QIIME based microbiome analysis.
PRJNA339931	SAMN05615462	SRX2501853	1914S12028A	28	1	2	Anterior nares (A)		Male	Saxophone		Respiratory microbiome of healthy military personnel						26926	19502	72.4281	454 GS FLX+	Human upper respiratory swab was collected from human subject and incubated at -80°C, then extracted with QIAGEN DNeasy Blood&Tissue kit kit. 16S rDNA V1V3 amplicon library prepared with DNA extract and 454 fusion primers barcoded with 454 MIDs were sequenced on Roche 454 FLX+. Reads were used to QIIME based microbiome analysis.
PRJNA339931	SAMN05615462	SRX2501852	1914S12028N	28	1	2	Nasopharynx (N)		Male	Saxophone		Respiratory microbiome of healthy military personnel						37561	26802	71.3559	454 GS FLX+	Human upper respiratory swab was collected from human subject and incubated at -80°C, then extracted with QIAGEN DNeasy Blood&Tissue kit kit. 16S rDNA V1V3 amplicon library prepared with DNA extract and 454 fusion primers barcoded with 454 MIDs were sequenced on Roche 454 FLX+. Reads were used to QIIME based microbiome analysis.
PRJNA339931	SAMN05615462	SRX2501851	1914S12028T	28	1	2	Oropharynx/Throat (T)		Male	Saxophone		Respiratory microbiome of healthy military personnel						13091	9968	76.1439	454 GS FLX+	Human upper respiratory swab was collected from human subject and incubated at -80°C, then extracted with QIAGEN DNeasy Blood&Tissue kit kit. 16S rDNA V1V3 amplicon library prepared with DNA extract and 454 fusion primers barcoded with 454 MIDs were sequenced on Roche 454 FLX+. Reads were used to QIIME based microbiome analysis.
PRJNA339931	SAMN05615462	SRX2501976	1914S12029A	29	1	2	Anterior nares (A)		Male			Respiratory microbiome of healthy military personnel						13922	10556	75.8224	454 GS FLX+	Human upper respiratory swab was collected from human subject and incubated at -80°C, then extracted with QIAGEN DNeasy Blood&Tissue kit kit. 16S rDNA V1V3 amplicon library prepared with DNA extract and 454 fusion primers barcoded with 454 MIDs were sequenced on Roche 454 FLX+. Reads were used to QIIME based microbiome analysis.
PRJNA339931	SAMN05615462	SRX2501975	1914S12029N	29	1	2	Nasopharynx (N)		Male			Respiratory microbiome of healthy military personnel						16399	12571	76.6571	454 GS FLX+	Human upper respiratory swab was collected from human subject and incubated at -80°C, then extracted with QIAGEN DNeasy Blood&Tissue kit kit. 16S rDNA V1V3 amplicon library prepared with DNA extract and 454 fusion primers barcoded with 454 MIDs were sequenced on Roche 454 FLX+. Reads were used to QIIME based microbiome analysis.
PRJNA339931	SAMN05615462	SRX2501974	1914S12029T	29	1	2	Oropharynx/Throat (T)		Male			Respiratory microbiome of healthy military personnel						12656	9483	74.9289	454 GS FLX+	Human upper respiratory swab was collected from human subject and incubated at -80°C, then extracted with QIAGEN DNeasy Blood&Tissue kit kit. 16S rDNA V1V3 amplicon library prepared with DNA extract and 454 fusion primers barcoded with 454 MIDs were sequenced on Roche 454 FLX+. Reads were used to QIIME based microbiome analysis.
PRJNA339931	SAMN05615462	SRX2502063	1914S12030A	30	1	2	Anterior nares (A)		Male	Trombone	Flu Mist	Respiratory microbiome of healthy military personnel						21495	15802	73.5148	454 GS FLX+	Human upper respiratory swab was collected from human subject and incubated at -80°C, then extracted with QIAGEN DNeasy Blood&Tissue kit kit. 16S rDNA V1V3 amplicon library prepared with DNA extract and 454 fusion primers barcoded with 454 MIDs were sequenced on Roche 454 FLX+. Reads were used to QIIME based microbiome analysis.
PRJNA339931	SAMN05615462	SRX2502062	1914S12030N	30	1	2	Nasopharynx (N)		Male	Trombone	Flu Mist	Respiratory microbiome of healthy military personnel						34224	25002	73.054	454 GS FLX+	Human upper respiratory swab was collected from human subject and incubated at -80°C, then extracted with QIAGEN DNeasy Blood&Tissue kit kit. 16S rDNA V1V3 amplicon library prepared with DNA extract and 454 fusion primers barcoded with 454 MIDs were sequenced on Roche 454 FLX+. Reads were used to QIIME based microbiome analysis.
PRJNA339931	SAMN05615462	SRX2502061	1914S12030T	30	1	2	Oropharynx/Throat (T)		Male	Trombone	Flu Mist	Respiratory microbiome of healthy military personnel						22231	16509	74.2612	454 GS FLX+	Human upper respiratory swab was collected from human subject and incubated at -80°C, then extracted with QIAGEN DNeasy Blood&Tissue kit kit. 16S rDNA V1V3 amplicon library prepared with DNA extract and 454 fusion primers barcoded with 454 MIDs were sequenced on Roche 454 FLX+. Reads were used to QIIME based microbiome analysis.
PRJNA339931	SAMN05615462	SRX2502060	1914S12031A	31	1	2	Anterior nares (A)		Male	Vocalist		Respiratory microbiome of healthy military personnel						23275	17188	73.8475	454 GS FLX+	Human upper respiratory swab was collected from human subject and incubated at -80°C, then extracted with QIAGEN DNeasy Blood&Tissue kit kit. 16S rDNA V1V3 amplicon library prepared with DNA extract and 454 fusion primers barcoded with 454 MIDs were sequenced on Roche 454 FLX+. Reads were used to QIIME based microbiome analysis.
PRJNA339931	SAMN05615462	SRX2502059	1914S12031N	31	1	2	Nasopharynx (N)		Male	Vocalist		Respiratory microbiome of healthy military personnel						21292	15577	73.1589	454 GS FLX+	Human upper respiratory swab was collected from human subject and incubated at -80°C, then extracted with QIAGEN DNeasy Blood&Tissue kit kit. 16S rDNA V1V3 amplicon library prepared with DNA extract and 454 fusion primers barcoded with 454 MIDs were sequenced on Roche 454 FLX+. Reads were used to QIIME based microbiome analysis.
PRJNA339931	SAMN05615462	SRX2502058	1914S12031T	31	1	2	Oropharynx/Throat (T)		Male	Vocalist		Respiratory microbiome of healthy military personnel						20502	15386	75.0463	454 GS FLX+	Human upper respiratory swab was collected from human subject and incubated at -80°C, then extracted with QIAGEN DNeasy Blood&Tissue kit kit. 16S rDNA V1V3 amplicon library prepared with DNA extract and 454 fusion primers barcoded with 454 MIDs were sequenced on Roche 454 FLX+. Reads were used to QIIME based microbiome analysis.
PRJNA339931	SAMN05615462	SRX2502057	1914S12032A	32	1	2	Anterior nares (A)		Male	Vocalist		Respiratory microbiome of healthy military personnel						16864	12769	75.7175	454 GS FLX+	Human upper respiratory swab was collected from human subject and incubated at -80°C, then extracted with QIAGEN DNeasy Blood&Tissue kit kit. 16S rDNA V1V3 amplicon library prepared with DNA extract and 454 fusion primers barcoded with 454 MIDs were sequenced on Roche 454 FLX+. Reads were used to QIIME based microbiome analysis.
PRJNA339931	SAMN05615462	SRX2502056	1914S12032N	32	1	2	Nasopharynx (N)		Male	Vocalist		Respiratory microbiome of healthy military personnel						12204	8989	73.6562	454 GS FLX+	Human upper respiratory swab was collected from human subject and incubated at -80°C, then extracted with QIAGEN DNeasy Blood&Tissue kit kit. 16S rDNA V1V3 amplicon library prepared with DNA extract and 454 fusion primers barcoded with 454 MIDs were sequenced on Roche 454 FLX+. Reads were used to QIIME based microbiome analysis.
PRJNA339931	SAMN05615462	SRX2502055	1914S12032T	32	1	2	Oropharynx/Throat (T)		Male	Vocalist		Respiratory microbiome of healthy military personnel						20669	15264	73.8497	454 GS FLX+	Human upper respiratory swab was collected from human subject and incubated at -80°C, then extracted with QIAGEN DNeasy Blood&Tissue kit kit. 16S rDNA V1V3 amplicon library prepared with DNA extract and 454 fusion primers barcoded with 454 MIDs were sequenced on Roche 454 FLX+. Reads were used to QIIME based microbiome analysis.
PRJNA339931	SAMN05615462	SRX2502054	1914S12033A	33	1	2	Anterior nares (A)		Male	Vocalist		Respiratory microbiome of healthy military personnel						26526	19692	74.2366	454 GS FLX+	Human upper respiratory swab was collected from human subject and incubated at -80°C, then extracted with QIAGEN DNeasy Blood&Tissue kit kit. 16S rDNA V1V3 amplicon library prepared with DNA extract and 454 fusion primers barcoded with 454 MIDs were sequenced on Roche 454 FLX+. Reads were used to QIIME based microbiome analysis.
PRJNA339931	SAMN05615462	SRX2502053	1914S12033N	33	1	2	Nasopharynx (N)		Male	Vocalist		Respiratory microbiome of healthy military personnel						20439	15555	76.1045	454 GS FLX+	Human upper respiratory swab was collected from human subject and incubated at -80°C, then extracted with QIAGEN DNeasy Blood&Tissue kit kit. 16S rDNA V1V3 amplicon library prepared with DNA extract and 454 fusion primers barcoded with 454 MIDs were sequenced on Roche 454 FLX+. Reads were used to QIIME based microbiome analysis.
PRJNA339931	SAMN05615462	SRX2502052	1914S12033T	33	1	2	Oropharynx/Throat (T)		Male	Vocalist		Respiratory microbiome of healthy military personnel						19355	14476	74.792	454 GS FLX+	Human upper respiratory swab was collected from human subject and incubated at -80°C, then extracted with QIAGEN DNeasy Blood&Tissue kit kit. 16S rDNA V1V3 amplicon library prepared with DNA extract and 454 fusion primers barcoded with 454 MIDs were sequenced on Roche 454 FLX+. Reads were used to QIIME based microbiome analysis.
PRJNA339931	SAMN05615462	SRX2504426	1914S12034A	34	1	2	Anterior nares (A)		Female	Piccolo		Respiratory microbiome of healthy military personnel						16846	12791	75.929	454 GS FLX+	Human upper respiratory swab was collected from human subject and incubated at -80°C, then extracted with QIAGEN DNeasy Blood&Tissue kit kit. 16S rDNA V1V3 amplicon library prepared with DNA extract and 454 fusion primers barcoded with 454 MIDs were sequenced on Roche 454 FLX+. Reads were used to QIIME based microbiome analysis.
PRJNA339931	SAMN05615462	SRX2504425	1914S12034N	34	1	2	Nasopharynx (N)		Female	Piccolo		Respiratory microbiome of healthy military personnel						34335	27692	80.6524	454 GS FLX+	Human upper respiratory swab was collected from human subject and incubated at -80°C, then extracted with QIAGEN DNeasy Blood&Tissue kit kit. 16S rDNA V1V3 amplicon library prepared with DNA extract and 454 fusion primers barcoded with 454 MIDs were sequenced on Roche 454 FLX+. Reads were used to QIIME based microbiome analysis.
PRJNA339931	SAMN05615462	SRX2504424	1914S12034T	34	1	2	Oropharynx/Throat (T)		Female	Piccolo		Respiratory microbiome of healthy military personnel						24162	18088	74.8614	454 GS FLX+	Human upper respiratory swab was collected from human subject and incubated at -80°C, then extracted with QIAGEN DNeasy Blood&Tissue kit kit. 16S rDNA V1V3 amplicon library prepared with DNA extract and 454 fusion primers barcoded with 454 MIDs were sequenced on Roche 454 FLX+. Reads were used to QIIME based microbiome analysis.
PRJNA339931	SAMN05615462	SRX2504423	1914S12035A	35	1	2	Anterior nares (A)		Male	Trumpet	Flu shot	Respiratory microbiome of healthy military personnel						17913	13114	73.2094	454 GS FLX+	Human upper respiratory swab was collected from human subject and incubated at -80°C, then extracted with QIAGEN DNeasy Blood&Tissue kit kit. 16S rDNA V1V3 amplicon library prepared with DNA extract and 454 fusion primers barcoded with 454 MIDs were sequenced on Roche 454 FLX+. Reads were used to QIIME based microbiome analysis.
PRJNA339931	SAMN05615462	SRX2504422	1914S12035N	35	1	2	Nasopharynx (N)		Male	Trumpet	Flu shot	Respiratory microbiome of healthy military personnel						17801	13350	74.9958	454 GS FLX+	Human upper respiratory swab was collected from human subject and incubated at -80°C, then extracted with QIAGEN DNeasy Blood&Tissue kit kit. 16S rDNA V1V3 amplicon library prepared with DNA extract and 454 fusion primers barcoded with 454 MIDs were sequenced on Roche 454 FLX+. Reads were used to QIIME based microbiome analysis.
PRJNA339931	SAMN05615462	SRX2504421	1914S12035T	35	1	2	Oropharynx/Throat (T)		Male	Trumpet	Flu shot	Respiratory microbiome of healthy military personnel						13985	10454	74.7515	454 GS FLX+	Human upper respiratory swab was collected from human subject and incubated at -80°C, then extracted with QIAGEN DNeasy Blood&Tissue kit kit. 16S rDNA V1V3 amplicon library prepared with DNA extract and 454 fusion primers barcoded with 454 MIDs were sequenced on Roche 454 FLX+. Reads were used to QIIME based microbiome analysis.
PRJNA339931	SAMN05615462	SRX2504420	1914S12036A	36	1	2	Anterior nares (A)		Female	Violin		Respiratory microbiome of healthy military personnel						25408	18718	73.6697	454 GS FLX+	Human upper respiratory swab was collected from human subject and incubated at -80°C, then extracted with QIAGEN DNeasy Blood&Tissue kit kit. 16S rDNA V1V3 amplicon library prepared with DNA extract and 454 fusion primers barcoded with 454 MIDs were sequenced on Roche 454 FLX+. Reads were used to QIIME based microbiome analysis.
PRJNA339931	SAMN05615462	SRX2504419	1914S12036N	36	1	2	Nasopharynx (N)		Female	Violin		Respiratory microbiome of healthy military personnel						21747	16529	76.0059	454 GS FLX+	Human upper respiratory swab was collected from human subject and incubated at -80°C, then extracted with QIAGEN DNeasy Blood&Tissue kit kit. 16S rDNA V1V3 amplicon library prepared with DNA extract and 454 fusion primers barcoded with 454 MIDs were sequenced on Roche 454 FLX+. Reads were used to QIIME based microbiome analysis.
PRJNA339931	SAMN05615462	SRX2504418	1914S12036T	36	1	2	Oropharynx/Throat (T)		Female	Violin		Respiratory microbiome of healthy military personnel						24268	17707	72.9644	454 GS FLX+	Human upper respiratory swab was collected from human subject and incubated at -80°C, then extracted with QIAGEN DNeasy Blood&Tissue kit kit. 16S rDNA V1V3 amplicon library prepared with DNA extract and 454 fusion primers barcoded with 454 MIDs were sequenced on Roche 454 FLX+. Reads were used to QIIME based microbiome analysis.
PRJNA339931	SAMN05615462	SRX2504417	1914S12037A	37	1	2	Anterior nares (A)		Female	French horn		Respiratory microbiome of healthy military personnel						11813	8928	75.5778	454 GS FLX+	Human upper respiratory swab was collected from human subject and incubated at -80°C, then extracted with QIAGEN DNeasy Blood&Tissue kit kit. 16S rDNA V1V3 amplicon library prepared with DNA extract and 454 fusion primers barcoded with 454 MIDs were sequenced on Roche 454 FLX+. Reads were used to QIIME based microbiome analysis.
PRJNA339931	SAMN05615462	SRX2504416	1914S12037N	37	1	2	Nasopharynx (N)		Female	French horn		Respiratory microbiome of healthy military personnel						6425	4717	73.4163	454 GS FLX+	Human upper respiratory swab was collected from human subject and incubated at -80°C, then extracted with QIAGEN DNeasy Blood&Tissue kit kit. 16S rDNA V1V3 amplicon library prepared with DNA extract and 454 fusion primers barcoded with 454 MIDs were sequenced on Roche 454 FLX+. Reads were used to QIIME based microbiome analysis.
PRJNA339931	SAMN05615462	SRX2504415	1914S12037T	37	1	2	Oropharynx/Throat (T)		Female	French horn		Respiratory microbiome of healthy military personnel						19640	15089	76.8279	454 GS FLX+	Human upper respiratory swab was collected from human subject and incubated at -80°C, then extracted with QIAGEN DNeasy Blood&Tissue kit kit. 16S rDNA V1V3 amplicon library prepared with DNA extract and 454 fusion primers barcoded with 454 MIDs were sequenced on Roche 454 FLX+. Reads were used to QIIME based microbiome analysis.
PRJNA339931	SAMN05615462	SRX2504414	1914S12038A	38	1	2	Anterior nares (A)		Female		Flu Mist	Respiratory microbiome of healthy military personnel						24831	18688	75.2608	454 GS FLX+	Human upper respiratory swab was collected from human subject and incubated at -80°C, then extracted with QIAGEN DNeasy Blood&Tissue kit kit. 16S rDNA V1V3 amplicon library prepared with DNA extract and 454 fusion primers barcoded with 454 MIDs were sequenced on Roche 454 FLX+. Reads were used to QIIME based microbiome analysis.
PRJNA339931	SAMN05615462	SRX2504413	1914S12038N	38	1	2	Nasopharynx (N)		Female		Flu Mist	Respiratory microbiome of healthy military personnel						31015	23332	75.2281	454 GS FLX+	Human upper respiratory swab was collected from human subject and incubated at -80°C, then extracted with QIAGEN DNeasy Blood&Tissue kit kit. 16S rDNA V1V3 amplicon library prepared with DNA extract and 454 fusion primers barcoded with 454 MIDs were sequenced on Roche 454 FLX+. Reads were used to QIIME based microbiome analysis.
PRJNA339931	SAMN05615462	SRX2504412	1914S12038T	38	1	2	Oropharynx/Throat (T)		Female		Flu Mist	Respiratory microbiome of healthy military personnel						22613	17015	75.2443	454 GS FLX+	Human upper respiratory swab was collected from human subject and incubated at -80°C, then extracted with QIAGEN DNeasy Blood&Tissue kit kit. 16S rDNA V1V3 amplicon library prepared with DNA extract and 454 fusion primers barcoded with 454 MIDs were sequenced on Roche 454 FLX+. Reads were used to QIIME based microbiome analysis.
PRJNA339931	SAMN05615462	SRX2504799	1914S12039A	39	1	2	Anterior nares (A)		Female	Flutist		Respiratory microbiome of healthy military personnel						33595	26971	80.2828	454 GS FLX+	Human upper respiratory swab was collected from human subject and incubated at -80°C, then extracted with QIAGEN DNeasy Blood&Tissue kit kit. 16S rDNA V1V3 amplicon library prepared with DNA extract and 454 fusion primers barcoded with 454 MIDs were sequenced on Roche 454 FLX+. Reads were used to QIIME based microbiome analysis.
PRJNA339931	SAMN05615462	SRX2504798	1914S12039N	39	1	2	Nasopharynx (N)		Female	Flutist		Respiratory microbiome of healthy military personnel						21964	17978	81.8521	454 GS FLX+	Human upper respiratory swab was collected from human subject and incubated at -80°C, then extracted with QIAGEN DNeasy Blood&Tissue kit kit. 16S rDNA V1V3 amplicon library prepared with DNA extract and 454 fusion primers barcoded with 454 MIDs were sequenced on Roche 454 FLX+. Reads were used to QIIME based microbiome analysis.
PRJNA339931	SAMN05615462	SRX2504797	1914S12039T	39	1	2	Oropharynx/Throat (T)		Female	Flutist		Respiratory microbiome of healthy military personnel						15573	11617	74.5971	454 GS FLX+	Human upper respiratory swab was collected from human subject and incubated at -80°C, then extracted with QIAGEN DNeasy Blood&Tissue kit kit. 16S rDNA V1V3 amplicon library prepared with DNA extract and 454 fusion primers barcoded with 454 MIDs were sequenced on Roche 454 FLX+. Reads were used to QIIME based microbiome analysis.
PRJNA339931	SAMN05615462	SRX2504796	1914S12040A	40	1	2	Anterior nares (A)		Male	French horn		Respiratory microbiome of healthy military personnel						26951	20447	75.8673	454 GS FLX+	Human upper respiratory swab was collected from human subject and incubated at -80°C, then extracted with QIAGEN DNeasy Blood&Tissue kit kit. 16S rDNA V1V3 amplicon library prepared with DNA extract and 454 fusion primers barcoded with 454 MIDs were sequenced on Roche 454 FLX+. Reads were used to QIIME based microbiome analysis.
PRJNA339931	SAMN05615462	SRX2504795	1914S12040N	40	1	2	Nasopharynx (N)		Male	French horn		Respiratory microbiome of healthy military personnel						19662	15157	77.0878	454 GS FLX+	Human upper respiratory swab was collected from human subject and incubated at -80°C, then extracted with QIAGEN DNeasy Blood&Tissue kit kit. 16S rDNA V1V3 amplicon library prepared with DNA extract and 454 fusion primers barcoded with 454 MIDs were sequenced on Roche 454 FLX+. Reads were used to QIIME based microbiome analysis.
PRJNA339931	SAMN05615462	SRX2504794	1914S12040T	40	1	2	Oropharynx/Throat (T)		Male	French horn		Respiratory microbiome of healthy military personnel						24435	18663	76.3781	454 GS FLX+	Human upper respiratory swab was collected from human subject and incubated at -80°C, then extracted with QIAGEN DNeasy Blood&Tissue kit kit. 16S rDNA V1V3 amplicon library prepared with DNA extract and 454 fusion primers barcoded with 454 MIDs were sequenced on Roche 454 FLX+. Reads were used to QIIME based microbiome analysis.
PRJNA339931	SAMN05615462	SRX2504793	1914S12042A	42	1	2	Anterior nares (A)		Male	Piano		Respiratory microbiome of healthy military personnel						26050	20132	77.2821	454 GS FLX+	Human upper respiratory swab was collected from human subject and incubated at -80°C, then extracted with QIAGEN DNeasy Blood&Tissue kit kit. 16S rDNA V1V3 amplicon library prepared with DNA extract and 454 fusion primers barcoded with 454 MIDs were sequenced on Roche 454 FLX+. Reads were used to QIIME based microbiome analysis.
PRJNA339931	SAMN05615462	SRX2504792	1914S12042N	42	1	2	Nasopharynx (N)		Male	Piano		Respiratory microbiome of healthy military personnel						25963	20361	78.4231	454 GS FLX+	Human upper respiratory swab was collected from human subject and incubated at -80°C, then extracted with QIAGEN DNeasy Blood&Tissue kit kit. 16S rDNA V1V3 amplicon library prepared with DNA extract and 454 fusion primers barcoded with 454 MIDs were sequenced on Roche 454 FLX+. Reads were used to QIIME based microbiome analysis.
PRJNA339931	SAMN05615462	SRX2504791	1914S12042T	42	1	2	Oropharynx/Throat (T)		Male	Piano		Respiratory microbiome of healthy military personnel						26819	19588	73.0378	454 GS FLX+	Human upper respiratory swab was collected from human subject and incubated at -80°C, then extracted with QIAGEN DNeasy Blood&Tissue kit kit. 16S rDNA V1V3 amplicon library prepared with DNA extract and 454 fusion primers barcoded with 454 MIDs were sequenced on Roche 454 FLX+. Reads were used to QIIME based microbiome analysis.
PRJNA339931	SAMN05615462	SRX2505139	1914S12044A	44	1	2	Anterior nares (A)		Male	Conductor		Respiratory microbiome of healthy military personnel						27851	20653	74.1553	454 GS FLX+	Human upper respiratory swab was collected from human subject and incubated at -80°C, then extracted with QIAGEN DNeasy Blood&Tissue kit kit. 16S rDNA V1V3 amplicon library prepared with DNA extract and 454 fusion primers barcoded with 454 MIDs were sequenced on Roche 454 FLX+. Reads were used to QIIME based microbiome analysis.
PRJNA339931	SAMN05615462	SRX2505138	1914S12044N	44	1	2	Nasopharynx (N)		Male	Conductor		Respiratory microbiome of healthy military personnel						21923	16382	74.7252	454 GS FLX+	Human upper respiratory swab was collected from human subject and incubated at -80°C, then extracted with QIAGEN DNeasy Blood&Tissue kit kit. 16S rDNA V1V3 amplicon library prepared with DNA extract and 454 fusion primers barcoded with 454 MIDs were sequenced on Roche 454 FLX+. Reads were used to QIIME based microbiome analysis.
PRJNA339931	SAMN05615462	SRX2505137	1914S12044T	44	1	2	Oropharynx/Throat (T)		Male	Conductor		Respiratory microbiome of healthy military personnel						20871	16013	76.7237	454 GS FLX+	Human upper respiratory swab was collected from human subject and incubated at -80°C, then extracted with QIAGEN DNeasy Blood&Tissue kit kit. 16S rDNA V1V3 amplicon library prepared with DNA extract and 454 fusion primers barcoded with 454 MIDs were sequenced on Roche 454 FLX+. Reads were used to QIIME based microbiome analysis.
PRJNA339931	SAMN05615462	SRX2505136	1914S12045A	45	1	2	Anterior nares (A)		Female	Flutist	Flu shot	Respiratory microbiome of healthy military personnel						21735	16580	76.2825	454 GS FLX+	Human upper respiratory swab was collected from human subject and incubated at -80°C, then extracted with QIAGEN DNeasy Blood&Tissue kit kit. 16S rDNA V1V3 amplicon library prepared with DNA extract and 454 fusion primers barcoded with 454 MIDs were sequenced on Roche 454 FLX+. Reads were used to QIIME based microbiome analysis.
PRJNA339931	SAMN05615462	SRX2505135	1914S12045N	45	1	2	Nasopharynx (N)		Female	Flutist	Flu shot	Respiratory microbiome of healthy military personnel						25049	18847	75.2405	454 GS FLX+	Human upper respiratory swab was collected from human subject and incubated at -80°C, then extracted with QIAGEN DNeasy Blood&Tissue kit kit. 16S rDNA V1V3 amplicon library prepared with DNA extract and 454 fusion primers barcoded with 454 MIDs were sequenced on Roche 454 FLX+. Reads were used to QIIME based microbiome analysis.
PRJNA339931	SAMN05615462	SRX2505134	1914S12045T	45	1	2	Oropharynx/Throat (T)		Female	Flutist	Flu shot	Respiratory microbiome of healthy military personnel						24321	18419	75.7329	454 GS FLX+	Human upper respiratory swab was collected from human subject and incubated at -80°C, then extracted with QIAGEN DNeasy Blood&Tissue kit kit. 16S rDNA V1V3 amplicon library prepared with DNA extract and 454 fusion primers barcoded with 454 MIDs were sequenced on Roche 454 FLX+. Reads were used to QIIME based microbiome analysis.
PRJNA339931	SAMN05615462	SRX2505133	1914S12046A	46	1	2	Anterior nares (A)		Male	Trumpet		Respiratory microbiome of healthy military personnel						23176	17294	74.6203	454 GS FLX+	Human upper respiratory swab was collected from human subject and incubated at -80°C, then extracted with QIAGEN DNeasy Blood&Tissue kit kit. 16S rDNA V1V3 amplicon library prepared with DNA extract and 454 fusion primers barcoded with 454 MIDs were sequenced on Roche 454 FLX+. Reads were used to QIIME based microbiome analysis.
PRJNA339931	SAMN05615462	SRX2505132	1914S12046N	46	1	2	Nasopharynx (N)		Male	Trumpet		Respiratory microbiome of healthy military personnel						24652	18276	74.136	454 GS FLX+	Human upper respiratory swab was collected from human subject and incubated at -80°C, then extracted with QIAGEN DNeasy Blood&Tissue kit kit. 16S rDNA V1V3 amplicon library prepared with DNA extract and 454 fusion primers barcoded with 454 MIDs were sequenced on Roche 454 FLX+. Reads were used to QIIME based microbiome analysis.
PRJNA339931	SAMN05615462	SRX2505131	1914S12046T	46	1	2	Oropharynx/Throat (T)		Male	Trumpet		Respiratory microbiome of healthy military personnel						23691	18045	76.1682	454 GS FLX+	Human upper respiratory swab was collected from human subject and incubated at -80°C, then extracted with QIAGEN DNeasy Blood&Tissue kit kit. 16S rDNA V1V3 amplicon library prepared with DNA extract and 454 fusion primers barcoded with 454 MIDs were sequenced on Roche 454 FLX+. Reads were used to QIIME based microbiome analysis.
PRJNA339931	SAMN05615462	SRX2505130	1914S12047A	47	1	2	Anterior nares (A)		Male	Trumpet		Respiratory microbiome of healthy military personnel						23880	17616	73.7688	454 GS FLX+	Human upper respiratory swab was collected from human subject and incubated at -80°C, then extracted with QIAGEN DNeasy Blood&Tissue kit kit. 16S rDNA V1V3 amplicon library prepared with DNA extract and 454 fusion primers barcoded with 454 MIDs were sequenced on Roche 454 FLX+. Reads were used to QIIME based microbiome analysis.
PRJNA339931	SAMN05615462	SRX2505129	1914S12047N	47	1	2	Nasopharynx (N)		Male	Trumpet		Respiratory microbiome of healthy military personnel						13890	10351	74.5212	454 GS FLX+	Human upper respiratory swab was collected from human subject and incubated at -80°C, then extracted with QIAGEN DNeasy Blood&Tissue kit kit. 16S rDNA V1V3 amplicon library prepared with DNA extract and 454 fusion primers barcoded with 454 MIDs were sequenced on Roche 454 FLX+. Reads were used to QIIME based microbiome analysis.
PRJNA339931	SAMN05615462	SRX2505128	1914S12047T	47	1	2	Oropharynx/Throat (T)		Male	Trumpet		Respiratory microbiome of healthy military personnel						24368	18015	73.9289	454 GS FLX+	Human upper respiratory swab was collected from human subject and incubated at -80°C, then extracted with QIAGEN DNeasy Blood&Tissue kit kit. 16S rDNA V1V3 amplicon library prepared with DNA extract and 454 fusion primers barcoded with 454 MIDs were sequenced on Roche 454 FLX+. Reads were used to QIIME based microbiome analysis.
PRJNA339931	SAMN05615462	SRX2505127	1914S12048A	48	1	2	Anterior nares (A)		Male	Clarinet	Flu Shot	Respiratory microbiome of healthy military personnel						27672	20750	74.9855	454 GS FLX+	Human upper respiratory swab was collected from human subject and incubated at -80°C, then extracted with QIAGEN DNeasy Blood&Tissue kit kit. 16S rDNA V1V3 amplicon library prepared with DNA extract and 454 fusion primers barcoded with 454 MIDs were sequenced on Roche 454 FLX+. Reads were used to QIIME based microbiome analysis.
PRJNA339931	SAMN05615462	SRX2505126	1914S12048N	48	1	2	Nasopharynx (N)		Male	Clarinet	Flu Shot	Respiratory microbiome of healthy military personnel						22411	16449	73.397	454 GS FLX+	Human upper respiratory swab was collected from human subject and incubated at -80°C, then extracted with QIAGEN DNeasy Blood&Tissue kit kit. 16S rDNA V1V3 amplicon library prepared with DNA extract and 454 fusion primers barcoded with 454 MIDs were sequenced on Roche 454 FLX+. Reads were used to QIIME based microbiome analysis.
PRJNA339931	SAMN05615462	SRX2505125	1914S12048T	48	1	2	Oropharynx/Throat (T)		Male	Clarinet	Flu Shot	Respiratory microbiome of healthy military personnel						15738	11704	74.3678	454 GS FLX+	Human upper respiratory swab was collected from human subject and incubated at -80°C, then extracted with QIAGEN DNeasy Blood&Tissue kit kit. 16S rDNA V1V3 amplicon library prepared with DNA extract and 454 fusion primers barcoded with 454 MIDs were sequenced on Roche 454 FLX+. Reads were used to QIIME based microbiome analysis.
PRJNA339931	SAMN05615462	SRX2505234	1914S12049A	49	1	2	Anterior nares (A)		Male			Respiratory microbiome of healthy military personnel						23337	17587	75.361	454 GS FLX+	Human upper respiratory swab was collected from human subject and incubated at -80°C, then extracted with QIAGEN DNeasy Blood&Tissue kit kit. 16S rDNA V1V3 amplicon library prepared with DNA extract and 454 fusion primers barcoded with 454 MIDs were sequenced on Roche 454 FLX+. Reads were used to QIIME based microbiome analysis.
PRJNA339931	SAMN05615462	SRX2505233	1914S12049N	49	1	2	Nasopharynx (N)		Male			Respiratory microbiome of healthy military personnel						21143	16054	75.9306	454 GS FLX+	Human upper respiratory swab was collected from human subject and incubated at -80°C, then extracted with QIAGEN DNeasy Blood&Tissue kit kit. 16S rDNA V1V3 amplicon library prepared with DNA extract and 454 fusion primers barcoded with 454 MIDs were sequenced on Roche 454 FLX+. Reads were used to QIIME based microbiome analysis.
PRJNA339931	SAMN05615462	SRX2505232	1914S12049T	49	1	2	Oropharynx/Throat (T)		Male			Respiratory microbiome of healthy military personnel						8110	6172	76.1036	454 GS FLX+	Human upper respiratory swab was collected from human subject and incubated at -80°C, then extracted with QIAGEN DNeasy Blood&Tissue kit kit. 16S rDNA V1V3 amplicon library prepared with DNA extract and 454 fusion primers barcoded with 454 MIDs were sequenced on Roche 454 FLX+. Reads were used to QIIME based microbiome analysis.
PRJNA339931	SAMN05615462	SRX2505318	1914S12050A	50	1	2	Anterior nares (A)		Female	Vocalist		Respiratory microbiome of healthy military personnel						33958	25460	74.975	454 GS FLX+	Human upper respiratory swab was collected from human subject and incubated at -80°C, then extracted with QIAGEN DNeasy Blood&Tissue kit kit. 16S rDNA V1V3 amplicon library prepared with DNA extract and 454 fusion primers barcoded with 454 MIDs were sequenced on Roche 454 FLX+. Reads were used to QIIME based microbiome analysis.
PRJNA339931	SAMN05615462	SRX2505317	1914S12050N	50	1	2	Nasopharynx (N)		Female	Vocalist		Respiratory microbiome of healthy military personnel						29130	22508	77.2674	454 GS FLX+	Human upper respiratory swab was collected from human subject and incubated at -80°C, then extracted with QIAGEN DNeasy Blood&Tissue kit kit. 16S rDNA V1V3 amplicon library prepared with DNA extract and 454 fusion primers barcoded with 454 MIDs were sequenced on Roche 454 FLX+. Reads were used to QIIME based microbiome analysis.
PRJNA339931	SAMN05615462	SRX2505316	1914S12050T	50	1	2	Oropharynx/Throat (T)		Female	Vocalist		Respiratory microbiome of healthy military personnel						28368	20865	73.5512	454 GS FLX+	Human upper respiratory swab was collected from human subject and incubated at -80°C, then extracted with QIAGEN DNeasy Blood&Tissue kit kit. 16S rDNA V1V3 amplicon library prepared with DNA extract and 454 fusion primers barcoded with 454 MIDs were sequenced on Roche 454 FLX+. Reads were used to QIIME based microbiome analysis.
PRJNA339931	SAMN05615462	SRX2505315	1914S12052A	52	1	2	Anterior nares (A)		Male	Percussion		Respiratory microbiome of healthy military personnel						31007	23594	76.0925	454 GS FLX+	Human upper respiratory swab was collected from human subject and incubated at -80°C, then extracted with QIAGEN DNeasy Blood&Tissue kit kit. 16S rDNA V1V3 amplicon library prepared with DNA extract and 454 fusion primers barcoded with 454 MIDs were sequenced on Roche 454 FLX+. Reads were used to QIIME based microbiome analysis.
PRJNA339931	SAMN05615462	SRX2505314	1914S12052N	52	1	2	Nasopharynx (N)		Male	Percussion		Respiratory microbiome of healthy military personnel						44804	34352	76.6717	454 GS FLX+	Human upper respiratory swab was collected from human subject and incubated at -80°C, then extracted with QIAGEN DNeasy Blood&Tissue kit kit. 16S rDNA V1V3 amplicon library prepared with DNA extract and 454 fusion primers barcoded with 454 MIDs were sequenced on Roche 454 FLX+. Reads were used to QIIME based microbiome analysis.
PRJNA339931	SAMN05615462	SRX2505313	1914S12052T	52	1	2	Oropharynx/Throat (T)		Male	Percussion		Respiratory microbiome of healthy military personnel						20736	15699	75.7089	454 GS FLX+	Human upper respiratory swab was collected from human subject and incubated at -80°C, then extracted with QIAGEN DNeasy Blood&Tissue kit kit. 16S rDNA V1V3 amplicon library prepared with DNA extract and 454 fusion primers barcoded with 454 MIDs were sequenced on Roche 454 FLX+. Reads were used to QIIME based microbiome analysis.
PRJNA339931	SAMN05615462	SRX2505312	1914S12053A	53	1	2	Anterior nares (A)		Male	Percussion		Respiratory microbiome of healthy military personnel						32109	23941	74.5616	454 GS FLX+	Human upper respiratory swab was collected from human subject and incubated at -80°C, then extracted with QIAGEN DNeasy Blood&Tissue kit kit. 16S rDNA V1V3 amplicon library prepared with DNA extract and 454 fusion primers barcoded with 454 MIDs were sequenced on Roche 454 FLX+. Reads were used to QIIME based microbiome analysis.
PRJNA339931	SAMN05615462	SRX2505311	1914S12053N	53	1	2	Nasopharynx (N)		Male	Percussion		Respiratory microbiome of healthy military personnel						30893	23155	74.9523	454 GS FLX+	Human upper respiratory swab was collected from human subject and incubated at -80°C, then extracted with QIAGEN DNeasy Blood&Tissue kit kit. 16S rDNA V1V3 amplicon library prepared with DNA extract and 454 fusion primers barcoded with 454 MIDs were sequenced on Roche 454 FLX+. Reads were used to QIIME based microbiome analysis.
PRJNA339931	SAMN05615462	SRX2505310	1914S12053T	53	1	2	Oropharynx/Throat (T)		Male	Percussion		Respiratory microbiome of healthy military personnel						22305	16647	74.6335	454 GS FLX+	Human upper respiratory swab was collected from human subject and incubated at -80°C, then extracted with QIAGEN DNeasy Blood&Tissue kit kit. 16S rDNA V1V3 amplicon library prepared with DNA extract and 454 fusion primers barcoded with 454 MIDs were sequenced on Roche 454 FLX+. Reads were used to QIIME based microbiome analysis.
PRJNA339931	SAMN05615462	SRX2505427	1914S12055A	55	1	2	Anterior nares (A)		Female	Percussion	Flu vaccine	Respiratory microbiome of healthy military personnel						32119	23490	73.1343	454 GS FLX+	Human upper respiratory swab was collected from human subject and incubated at -80°C, then extracted with QIAGEN DNeasy Blood&Tissue kit kit. 16S rDNA V1V3 amplicon library prepared with DNA extract and 454 fusion primers barcoded with 454 MIDs were sequenced on Roche 454 FLX+. Reads were used to QIIME based microbiome analysis.
PRJNA339931	SAMN05615462	SRX2505426	1914S12055N	55	1	2	Nasopharynx (N)		Female	Percussion	Flu vaccine	Respiratory microbiome of healthy military personnel						28205	20668	73.2778	454 GS FLX+	Human upper respiratory swab was collected from human subject and incubated at -80°C, then extracted with QIAGEN DNeasy Blood&Tissue kit kit. 16S rDNA V1V3 amplicon library prepared with DNA extract and 454 fusion primers barcoded with 454 MIDs were sequenced on Roche 454 FLX+. Reads were used to QIIME based microbiome analysis.
PRJNA339931	SAMN05615462	SRX2505425	1914S12055T	55	1	2	Oropharynx/Throat (T)		Female	Percussion	Flu vaccine	Respiratory microbiome of healthy military personnel						27443	20712	75.4728	454 GS FLX+	Human upper respiratory swab was collected from human subject and incubated at -80°C, then extracted with QIAGEN DNeasy Blood&Tissue kit kit. 16S rDNA V1V3 amplicon library prepared with DNA extract and 454 fusion primers barcoded with 454 MIDs were sequenced on Roche 454 FLX+. Reads were used to QIIME based microbiome analysis.
PRJNA339931	SAMN05615462	SRX2505424	1914S12057A	57	1	2	Anterior nares (A)		Male			Respiratory microbiome of healthy military personnel						31804	23309	73.2895	454 GS FLX+	Human upper respiratory swab was collected from human subject and incubated at -80°C, then extracted with QIAGEN DNeasy Blood&Tissue kit kit. 16S rDNA V1V3 amplicon library prepared with DNA extract and 454 fusion primers barcoded with 454 MIDs were sequenced on Roche 454 FLX+. Reads were used to QIIME based microbiome analysis.
PRJNA339931	SAMN05615462	SRX2505423	1914S12057N	57	1	2	Nasopharynx (N)		Male			Respiratory microbiome of healthy military personnel						25071	18111	72.2388	454 GS FLX+	Human upper respiratory swab was collected from human subject and incubated at -80°C, then extracted with QIAGEN DNeasy Blood&Tissue kit kit. 16S rDNA V1V3 amplicon library prepared with DNA extract and 454 fusion primers barcoded with 454 MIDs were sequenced on Roche 454 FLX+. Reads were used to QIIME based microbiome analysis.
PRJNA339931	SAMN05615462	SRX2505422	1914S12057T	57	1	2	Oropharynx/Throat (T)		Male			Respiratory microbiome of healthy military personnel						25525	19232	75.3457	454 GS FLX+	Human upper respiratory swab was collected from human subject and incubated at -80°C, then extracted with QIAGEN DNeasy Blood&Tissue kit kit. 16S rDNA V1V3 amplicon library prepared with DNA extract and 454 fusion primers barcoded with 454 MIDs were sequenced on Roche 454 FLX+. Reads were used to QIIME based microbiome analysis.
PRJNA339931	SAMN05615462	SRX2505421	1914S12058A	58	1	2	Anterior nares (A)		Male			Respiratory microbiome of healthy military personnel						27132	19519	71.9409	454 GS FLX+	Human upper respiratory swab was collected from human subject and incubated at -80°C, then extracted with QIAGEN DNeasy Blood&Tissue kit kit. 16S rDNA V1V3 amplicon library prepared with DNA extract and 454 fusion primers barcoded with 454 MIDs were sequenced on Roche 454 FLX+. Reads were used to QIIME based microbiome analysis.
PRJNA339931	SAMN05615462	SRX2505420	1914S12058N	58	1	2	Nasopharynx (N)		Male			Respiratory microbiome of healthy military personnel						25821	18714	72.4759	454 GS FLX+	Human upper respiratory swab was collected from human subject and incubated at -80°C, then extracted with QIAGEN DNeasy Blood&Tissue kit kit. 16S rDNA V1V3 amplicon library prepared with DNA extract and 454 fusion primers barcoded with 454 MIDs were sequenced on Roche 454 FLX+. Reads were used to QIIME based microbiome analysis.
PRJNA339931	SAMN05615462	SRX2505419	1914S12058T	58	1	2	Oropharynx/Throat (T)		Male			Respiratory microbiome of healthy military personnel						23120	17036	73.6851	454 GS FLX+	Human upper respiratory swab was collected from human subject and incubated at -80°C, then extracted with QIAGEN DNeasy Blood&Tissue kit kit. 16S rDNA V1V3 amplicon library prepared with DNA extract and 454 fusion primers barcoded with 454 MIDs were sequenced on Roche 454 FLX+. Reads were used to QIIME based microbiome analysis.
PRJNA339931	SAMN05615462	SRX2505732	1914S12061A	61	1	2	Anterior nares (A)		Male		Flu Mist	Respiratory microbiome of healthy military personnel						30736	22418	72.9373	454 GS FLX+	Human upper respiratory swab was collected from human subject and incubated at -80°C, then extracted with QIAGEN DNeasy Blood&Tissue kit kit. 16S rDNA V1V3 amplicon library prepared with DNA extract and 454 fusion primers barcoded with 454 MIDs were sequenced on Roche 454 FLX+. Reads were used to QIIME based microbiome analysis.
PRJNA339931	SAMN05615462	SRX2505731	1914S12061N	61	1	2	Nasopharynx (N)		Male		Flu Mist	Respiratory microbiome of healthy military personnel						25220	18741	74.3101	454 GS FLX+	Human upper respiratory swab was collected from human subject and incubated at -80°C, then extracted with QIAGEN DNeasy Blood&Tissue kit kit. 16S rDNA V1V3 amplicon library prepared with DNA extract and 454 fusion primers barcoded with 454 MIDs were sequenced on Roche 454 FLX+. Reads were used to QIIME based microbiome analysis.
PRJNA339931	SAMN05615462	SRX2505730	1914S12061T	61	1	2	Oropharynx/Throat (T)		Male		Flu Mist	Respiratory microbiome of healthy military personnel						14523	10429	71.8102	454 GS FLX+	Human upper respiratory swab was collected from human subject and incubated at -80°C, then extracted with QIAGEN DNeasy Blood&Tissue kit kit. 16S rDNA V1V3 amplicon library prepared with DNA extract and 454 fusion primers barcoded with 454 MIDs were sequenced on Roche 454 FLX+. Reads were used to QIIME based microbiome analysis.
PRJNA339931	SAMN05615462	SRX2505729	1914S12062A	62	1	2	Anterior nares (A)		Male			Respiratory microbiome of healthy military personnel						34008	25364	74.5825	454 GS FLX+	Human upper respiratory swab was collected from human subject and incubated at -80°C, then extracted with QIAGEN DNeasy Blood&Tissue kit kit. 16S rDNA V1V3 amplicon library prepared with DNA extract and 454 fusion primers barcoded with 454 MIDs were sequenced on Roche 454 FLX+. Reads were used to QIIME based microbiome analysis.
PRJNA339931	SAMN05615462	SRX2505728	1914S12062N	62	1	2	Nasopharynx (N)		Male			Respiratory microbiome of healthy military personnel						34937	25711	73.5925	454 GS FLX+	Human upper respiratory swab was collected from human subject and incubated at -80°C, then extracted with QIAGEN DNeasy Blood&Tissue kit kit. 16S rDNA V1V3 amplicon library prepared with DNA extract and 454 fusion primers barcoded with 454 MIDs were sequenced on Roche 454 FLX+. Reads were used to QIIME based microbiome analysis.
PRJNA339931	SAMN05615462	SRX2505727	1914S12062T	62	1	2	Oropharynx/Throat (T)		Male			Respiratory microbiome of healthy military personnel						27270	19872	72.8713	454 GS FLX+	Human upper respiratory swab was collected from human subject and incubated at -80°C, then extracted with QIAGEN DNeasy Blood&Tissue kit kit. 16S rDNA V1V3 amplicon library prepared with DNA extract and 454 fusion primers barcoded with 454 MIDs were sequenced on Roche 454 FLX+. Reads were used to QIIME based microbiome analysis.
PRJNA339931	SAMN05615462	SRX2505726	1914S12063A	63	1	2	Anterior nares (A)		Male	Drum major		Respiratory microbiome of healthy military personnel						49286	36797	74.6601	454 GS FLX+	Human upper respiratory swab was collected from human subject and incubated at -80°C, then extracted with QIAGEN DNeasy Blood&Tissue kit kit. 16S rDNA V1V3 amplicon library prepared with DNA extract and 454 fusion primers barcoded with 454 MIDs were sequenced on Roche 454 FLX+. Reads were used to QIIME based microbiome analysis.
PRJNA339931	SAMN05615462	SRX2505725	1914S12063N	63	1	2	Nasopharynx (N)		Male	Drum major		Respiratory microbiome of healthy military personnel						28950	21574	74.5216	454 GS FLX+	Human upper respiratory swab was collected from human subject and incubated at -80°C, then extracted with QIAGEN DNeasy Blood&Tissue kit kit. 16S rDNA V1V3 amplicon library prepared with DNA extract and 454 fusion primers barcoded with 454 MIDs were sequenced on Roche 454 FLX+. Reads were used to QIIME based microbiome analysis.
PRJNA339931	SAMN05615462	SRX2505724	1914S12063T	63	1	2	Oropharynx/Throat (T)		Male	Drum major		Respiratory microbiome of healthy military personnel						31473	23103	73.4058	454 GS FLX+	Human upper respiratory swab was collected from human subject and incubated at -80°C, then extracted with QIAGEN DNeasy Blood&Tissue kit kit. 16S rDNA V1V3 amplicon library prepared with DNA extract and 454 fusion primers barcoded with 454 MIDs were sequenced on Roche 454 FLX+. Reads were used to QIIME based microbiome analysis.
PRJNA339931	SAMN05615462	SRX2500594	1914S21014A	14	2	1	Anterior nares (A)		Male			Respiratory microbiome of healthy military personnel						18008	13305	73.8838	454 GS FLX+	Human upper respiratory swab was collected from human subject and incubated at -80°C, then extracted with QIAGEN DNeasy Blood&Tissue kit kit. 16S rDNA V1V3 amplicon library prepared with DNA extract and 454 fusion primers barcoded with 454 MIDs were sequenced on Roche 454 FLX+. Reads were used to QIIME based microbiome analysis.
PRJNA339931	SAMN05615462	SRX2500593	1914S21014N	14	2	1	Nasopharynx (N)		Male			Respiratory microbiome of healthy military personnel						14804	10853	73.3113	454 GS FLX+	Human upper respiratory swab was collected from human subject and incubated at -80°C, then extracted with QIAGEN DNeasy Blood&Tissue kit kit. 16S rDNA V1V3 amplicon library prepared with DNA extract and 454 fusion primers barcoded with 454 MIDs were sequenced on Roche 454 FLX+. Reads were used to QIIME based microbiome analysis.
PRJNA339931	SAMN05615462	SRX2500592	1914S21014T	14	2	1	Oropharynx/Throat (T)		Male			Respiratory microbiome of healthy military personnel						23517	16289	69.2648	454 GS FLX+	Human upper respiratory swab was collected from human subject and incubated at -80°C, then extracted with QIAGEN DNeasy Blood&Tissue kit kit. 16S rDNA V1V3 amplicon library prepared with DNA extract and 454 fusion primers barcoded with 454 MIDs were sequenced on Roche 454 FLX+. Reads were used to QIIME based microbiome analysis.
PRJNA339931	SAMN05615462	SRX2500573	1914S21015A	15	2	1	Anterior nares (A)		Male	Saxophone		Respiratory microbiome of healthy military personnel						7101	5779	81.3829	454 GS FLX+	Human upper respiratory swab was collected from human subject and incubated at -80°C, then extracted with QIAGEN DNeasy Blood&Tissue kit kit. 16S rDNA V1V3 amplicon library prepared with DNA extract and 454 fusion primers barcoded with 454 MIDs were sequenced on Roche 454 FLX+. Reads were used to QIIME based microbiome analysis.
PRJNA339931	SAMN05615462	SRX2500572	1914S21015N	15	2	1	Nasopharynx (N)		Male	Saxophone		Respiratory microbiome of healthy military personnel						3871	3111	80.3668	454 GS FLX+	Human upper respiratory swab was collected from human subject and incubated at -80°C, then extracted with QIAGEN DNeasy Blood&Tissue kit kit. 16S rDNA V1V3 amplicon library prepared with DNA extract and 454 fusion primers barcoded with 454 MIDs were sequenced on Roche 454 FLX+. Reads were used to QIIME based microbiome analysis.
PRJNA339931	SAMN05615462	SRX2500571	1914S21015T	15	2	1	Oropharynx/Throat (T)		Male	Saxophone		Respiratory microbiome of healthy military personnel						42623	34984	82.0778	454 GS FLX+	Human upper respiratory swab was collected from human subject and incubated at -80°C, then extracted with QIAGEN DNeasy Blood&Tissue kit kit. 16S rDNA V1V3 amplicon library prepared with DNA extract and 454 fusion primers barcoded with 454 MIDs were sequenced on Roche 454 FLX+. Reads were used to QIIME based microbiome analysis.
PRJNA339931	SAMN05615462	SRX2500549	1914S21016A	16	2	1	Anterior nares (A)		Male	Trombone	Flu vaccine	Respiratory microbiome of healthy military personnel						21903	17022	77.7154	454 GS FLX+	Human upper respiratory swab was collected from human subject and incubated at -80°C, then extracted with QIAGEN DNeasy Blood&Tissue kit kit. 16S rDNA V1V3 amplicon library prepared with DNA extract and 454 fusion primers barcoded with 454 MIDs were sequenced on Roche 454 FLX+. Reads were used to QIIME based microbiome analysis.
PRJNA339931	SAMN05615462	SRX2500548	1914S21016N	16	2	1	Nasopharynx (N)		Male	Trombone	Flu vaccine	Respiratory microbiome of healthy military personnel						15761	12169	77.2096	454 GS FLX+	Human upper respiratory swab was collected from human subject and incubated at -80°C, then extracted with QIAGEN DNeasy Blood&Tissue kit kit. 16S rDNA V1V3 amplicon library prepared with DNA extract and 454 fusion primers barcoded with 454 MIDs were sequenced on Roche 454 FLX+. Reads were used to QIIME based microbiome analysis.
PRJNA339931	SAMN05615462	SRX2500547	1914S21016T	16	2	1	Oropharynx/Throat (T)		Male	Trombone	Flu vaccine	Respiratory microbiome of healthy military personnel						20393	15439	75.7074	454 GS FLX+	Human upper respiratory swab was collected from human subject and incubated at -80°C, then extracted with QIAGEN DNeasy Blood&Tissue kit kit. 16S rDNA V1V3 amplicon library prepared with DNA extract and 454 fusion primers barcoded with 454 MIDs were sequenced on Roche 454 FLX+. Reads were used to QIIME based microbiome analysis.
PRJNA339931	SAMN05615462	SRX2500525	1914S21017A	17	2	1	Anterior nares (A)		Male	Trombone		Respiratory microbiome of healthy military personnel						24876	20374	81.9022	454 GS FLX+	Human upper respiratory swab was collected from human subject and incubated at -80°C, then extracted with QIAGEN DNeasy Blood&Tissue kit kit. 16S rDNA V1V3 amplicon library prepared with DNA extract and 454 fusion primers barcoded with 454 MIDs were sequenced on Roche 454 FLX+. Reads were used to QIIME based microbiome analysis.
PRJNA339931	SAMN05615462	SRX2500524	1914S21017N	17	2	1	Nasopharynx (N)		Male	Trombone		Respiratory microbiome of healthy military personnel						12906	10592	82.0704	454 GS FLX+	Human upper respiratory swab was collected from human subject and incubated at -80°C, then extracted with QIAGEN DNeasy Blood&Tissue kit kit. 16S rDNA V1V3 amplicon library prepared with DNA extract and 454 fusion primers barcoded with 454 MIDs were sequenced on Roche 454 FLX+. Reads were used to QIIME based microbiome analysis.
PRJNA339931	SAMN05615462	SRX2500523	1914S21017T	17	2	1	Oropharynx/Throat (T)		Male	Trombone		Respiratory microbiome of healthy military personnel						34135	27373	80.1904	454 GS FLX+	Human upper respiratory swab was collected from human subject and incubated at -80°C, then extracted with QIAGEN DNeasy Blood&Tissue kit kit. 16S rDNA V1V3 amplicon library prepared with DNA extract and 454 fusion primers barcoded with 454 MIDs were sequenced on Roche 454 FLX+. Reads were used to QIIME based microbiome analysis.
PRJNA339931	SAMN05615462	SRX2500501	1914S21018A	18	2	1	Anterior nares (A)		Male	Trumpet		Respiratory microbiome of healthy military personnel						32044	24561	76.6477	454 GS FLX+	Human upper respiratory swab was collected from human subject and incubated at -80°C, then extracted with QIAGEN DNeasy Blood&Tissue kit kit. 16S rDNA V1V3 amplicon library prepared with DNA extract and 454 fusion primers barcoded with 454 MIDs were sequenced on Roche 454 FLX+. Reads were used to QIIME based microbiome analysis.
PRJNA339931	SAMN05615462	SRX2500500	1914S21018N	18	2	1	Nasopharynx (N)		Male	Trumpet		Respiratory microbiome of healthy military personnel						8832	6605	74.7849	454 GS FLX+	Human upper respiratory swab was collected from human subject and incubated at -80°C, then extracted with QIAGEN DNeasy Blood&Tissue kit kit. 16S rDNA V1V3 amplicon library prepared with DNA extract and 454 fusion primers barcoded with 454 MIDs were sequenced on Roche 454 FLX+. Reads were used to QIIME based microbiome analysis.
PRJNA339931	SAMN05615462	SRX2500499	1914S21018T	18	2	1	Oropharynx/Throat (T)		Male	Trumpet		Respiratory microbiome of healthy military personnel						43018	32255	74.9802	454 GS FLX+	Human upper respiratory swab was collected from human subject and incubated at -80°C, then extracted with QIAGEN DNeasy Blood&Tissue kit kit. 16S rDNA V1V3 amplicon library prepared with DNA extract and 454 fusion primers barcoded with 454 MIDs were sequenced on Roche 454 FLX+. Reads were used to QIIME based microbiome analysis.
PRJNA339931	SAMN05615462	SRX2501716	1914S21019A	19	2	1	Anterior nares (A)		Male	Trumpet	Flu Mist	Respiratory microbiome of healthy military personnel						29840	24266	81.3204	454 GS FLX+	Human upper respiratory swab was collected from human subject and incubated at -80°C, then extracted with QIAGEN DNeasy Blood&Tissue kit kit. 16S rDNA V1V3 amplicon library prepared with DNA extract and 454 fusion primers barcoded with 454 MIDs were sequenced on Roche 454 FLX+. Reads were used to QIIME based microbiome analysis.
PRJNA339931	SAMN05615462	SRX2501715	1914S21019N	19	2	1	Nasopharynx (N)		Male	Trumpet	Flu Mist	Respiratory microbiome of healthy military personnel						11780	9662	82.0204	454 GS FLX+	Human upper respiratory swab was collected from human subject and incubated at -80°C, then extracted with QIAGEN DNeasy Blood&Tissue kit kit. 16S rDNA V1V3 amplicon library prepared with DNA extract and 454 fusion primers barcoded with 454 MIDs were sequenced on Roche 454 FLX+. Reads were used to QIIME based microbiome analysis.
PRJNA339931	SAMN05615462	SRX2501714	1914S21019T	19	2	1	Oropharynx/Throat (T)		Male	Trumpet	Flu Mist	Respiratory microbiome of healthy military personnel						37517	30820	82.1494	454 GS FLX+	Human upper respiratory swab was collected from human subject and incubated at -80°C, then extracted with QIAGEN DNeasy Blood&Tissue kit kit. 16S rDNA V1V3 amplicon library prepared with DNA extract and 454 fusion primers barcoded with 454 MIDs were sequenced on Roche 454 FLX+. Reads were used to QIIME based microbiome analysis.
PRJNA339931	SAMN05615462	SRX2501713	1914S21020A	20	2	1	Anterior nares (A)		Male	Trumpet		Respiratory microbiome of healthy military personnel						33371	25344	75.9462	454 GS FLX+	Human upper respiratory swab was collected from human subject and incubated at -80°C, then extracted with QIAGEN DNeasy Blood&Tissue kit kit. 16S rDNA V1V3 amplicon library prepared with DNA extract and 454 fusion primers barcoded with 454 MIDs were sequenced on Roche 454 FLX+. Reads were used to QIIME based microbiome analysis.
PRJNA339931	SAMN05615462	SRX2501712	1914S21020N	20	2	1	Nasopharynx (N)		Male	Trumpet		Respiratory microbiome of healthy military personnel						28886	21897	75.8049	454 GS FLX+	Human upper respiratory swab was collected from human subject and incubated at -80°C, then extracted with QIAGEN DNeasy Blood&Tissue kit kit. 16S rDNA V1V3 amplicon library prepared with DNA extract and 454 fusion primers barcoded with 454 MIDs were sequenced on Roche 454 FLX+. Reads were used to QIIME based microbiome analysis.
PRJNA339931	SAMN05615462	SRX2501711	1914S21020T	20	2	1	Oropharynx/Throat (T)		Male	Trumpet		Respiratory microbiome of healthy military personnel						36010	26509	73.6157	454 GS FLX+	Human upper respiratory swab was collected from human subject and incubated at -80°C, then extracted with QIAGEN DNeasy Blood&Tissue kit kit. 16S rDNA V1V3 amplicon library prepared with DNA extract and 454 fusion primers barcoded with 454 MIDs were sequenced on Roche 454 FLX+. Reads were used to QIIME based microbiome analysis.
PRJNA339931	SAMN05615462	SRX2501710	1914S21021A	21	2	1	Anterior nares (A)		Male	Saxophone		Respiratory microbiome of healthy military personnel						24234	20645	85.1902	454 GS FLX+	Human upper respiratory swab was collected from human subject and incubated at -80°C, then extracted with QIAGEN DNeasy Blood&Tissue kit kit. 16S rDNA V1V3 amplicon library prepared with DNA extract and 454 fusion primers barcoded with 454 MIDs were sequenced on Roche 454 FLX+. Reads were used to QIIME based microbiome analysis.
PRJNA339931	SAMN05615462	SRX2501709	1914S21021N	21	2	1	Nasopharynx (N)		Male	Saxophone		Respiratory microbiome of healthy military personnel						35036	29234	83.4399	454 GS FLX+	Human upper respiratory swab was collected from human subject and incubated at -80°C, then extracted with QIAGEN DNeasy Blood&Tissue kit kit. 16S rDNA V1V3 amplicon library prepared with DNA extract and 454 fusion primers barcoded with 454 MIDs were sequenced on Roche 454 FLX+. Reads were used to QIIME based microbiome analysis.
PRJNA339931	SAMN05615462	SRX2501708	1914S21021T	21	2	1	Oropharynx/Throat (T)		Male	Saxophone		Respiratory microbiome of healthy military personnel						35877	29495	82.2114	454 GS FLX+	Human upper respiratory swab was collected from human subject and incubated at -80°C, then extracted with QIAGEN DNeasy Blood&Tissue kit kit. 16S rDNA V1V3 amplicon library prepared with DNA extract and 454 fusion primers barcoded with 454 MIDs were sequenced on Roche 454 FLX+. Reads were used to QIIME based microbiome analysis.
PRJNA339931	SAMN05615462	SRX2501707	1914S21022A	22	2	1	Anterior nares (A)		Male			Respiratory microbiome of healthy military personnel						16011	12345	77.1032	454 GS FLX+	Human upper respiratory swab was collected from human subject and incubated at -80°C, then extracted with QIAGEN DNeasy Blood&Tissue kit kit. 16S rDNA V1V3 amplicon library prepared with DNA extract and 454 fusion primers barcoded with 454 MIDs were sequenced on Roche 454 FLX+. Reads were used to QIIME based microbiome analysis.
PRJNA339931	SAMN05615462	SRX2501706	1914S21022N	22	2	1	Nasopharynx (N)		Male			Respiratory microbiome of healthy military personnel						35033	27206	77.6582	454 GS FLX+	Human upper respiratory swab was collected from human subject and incubated at -80°C, then extracted with QIAGEN DNeasy Blood&Tissue kit kit. 16S rDNA V1V3 amplicon library prepared with DNA extract and 454 fusion primers barcoded with 454 MIDs were sequenced on Roche 454 FLX+. Reads were used to QIIME based microbiome analysis.
PRJNA339931	SAMN05615462	SRX2501705	1914S21022T	22	2	1	Oropharynx/Throat (T)		Male			Respiratory microbiome of healthy military personnel						8655	6689	77.2848	454 GS FLX+	Human upper respiratory swab was collected from human subject and incubated at -80°C, then extracted with QIAGEN DNeasy Blood&Tissue kit kit. 16S rDNA V1V3 amplicon library prepared with DNA extract and 454 fusion primers barcoded with 454 MIDs were sequenced on Roche 454 FLX+. Reads were used to QIIME based microbiome analysis.
PRJNA339931	SAMN05615462	SRX2501704	1914S21023A	23	2	1	Anterior nares (A)		Male	Trumpet		Respiratory microbiome of healthy military personnel						29269	22425	76.6169	454 GS FLX+	Human upper respiratory swab was collected from human subject and incubated at -80°C, then extracted with QIAGEN DNeasy Blood&Tissue kit kit. 16S rDNA V1V3 amplicon library prepared with DNA extract and 454 fusion primers barcoded with 454 MIDs were sequenced on Roche 454 FLX+. Reads were used to QIIME based microbiome analysis.
PRJNA339931	SAMN05615462	SRX2501703	1914S21023N	23	2	1	Nasopharynx (N)		Male	Trumpet		Respiratory microbiome of healthy military personnel						22198	16776	75.5744	454 GS FLX+	Human upper respiratory swab was collected from human subject and incubated at -80°C, then extracted with QIAGEN DNeasy Blood&Tissue kit kit. 16S rDNA V1V3 amplicon library prepared with DNA extract and 454 fusion primers barcoded with 454 MIDs were sequenced on Roche 454 FLX+. Reads were used to QIIME based microbiome analysis.
PRJNA339931	SAMN05615462	SRX2501702	1914S21023T	23	2	1	Oropharynx/Throat (T)		Male	Trumpet		Respiratory microbiome of healthy military personnel						27362	20454	74.7533	454 GS FLX+	Human upper respiratory swab was collected from human subject and incubated at -80°C, then extracted with QIAGEN DNeasy Blood&Tissue kit kit. 16S rDNA V1V3 amplicon library prepared with DNA extract and 454 fusion primers barcoded with 454 MIDs were sequenced on Roche 454 FLX+. Reads were used to QIIME based microbiome analysis.
PRJNA339931	SAMN05615462	SRX2501850	1914S21024A	24	2	1	Anterior nares (A)		Male	Tuba	Flu vaccine	Respiratory microbiome of healthy military personnel						40419	24985	61.815	454 GS FLX+	Human upper respiratory swab was collected from human subject and incubated at -80°C, then extracted with QIAGEN DNeasy Blood&Tissue kit kit. 16S rDNA V1V3 amplicon library prepared with DNA extract and 454 fusion primers barcoded with 454 MIDs were sequenced on Roche 454 FLX+. Reads were used to QIIME based microbiome analysis.
PRJNA339931	SAMN05615462	SRX2501849	1914S21024N	24	2	1	Nasopharynx (N)		Male	Tuba	Flu vaccine	Respiratory microbiome of healthy military personnel						23567	14727	62.4899	454 GS FLX+	Human upper respiratory swab was collected from human subject and incubated at -80°C, then extracted with QIAGEN DNeasy Blood&Tissue kit kit. 16S rDNA V1V3 amplicon library prepared with DNA extract and 454 fusion primers barcoded with 454 MIDs were sequenced on Roche 454 FLX+. Reads were used to QIIME based microbiome analysis.
PRJNA339931	SAMN05615462	SRX2501848	1914S21024T	24	2	1	Oropharynx/Throat (T)		Male	Tuba	Flu vaccine	Respiratory microbiome of healthy military personnel						26157	16728	63.9523	454 GS FLX+	Human upper respiratory swab was collected from human subject and incubated at -80°C, then extracted with QIAGEN DNeasy Blood&Tissue kit kit. 16S rDNA V1V3 amplicon library prepared with DNA extract and 454 fusion primers barcoded with 454 MIDs were sequenced on Roche 454 FLX+. Reads were used to QIIME based microbiome analysis.
PRJNA339931	SAMN05615462	SRX2501847	1914S21025A	25	2	1	Anterior nares (A)		Male	Clarinet		Respiratory microbiome of healthy military personnel						15215	11953	78.5606	454 GS FLX+	Human upper respiratory swab was collected from human subject and incubated at -80°C, then extracted with QIAGEN DNeasy Blood&Tissue kit kit. 16S rDNA V1V3 amplicon library prepared with DNA extract and 454 fusion primers barcoded with 454 MIDs were sequenced on Roche 454 FLX+. Reads were used to QIIME based microbiome analysis.
PRJNA339931	SAMN05615462	SRX2501846	1914S21025N	25	2	1	Nasopharynx (N)		Male	Clarinet		Respiratory microbiome of healthy military personnel						30485	24012	78.7666	454 GS FLX+	Human upper respiratory swab was collected from human subject and incubated at -80°C, then extracted with QIAGEN DNeasy Blood&Tissue kit kit. 16S rDNA V1V3 amplicon library prepared with DNA extract and 454 fusion primers barcoded with 454 MIDs were sequenced on Roche 454 FLX+. Reads were used to QIIME based microbiome analysis.
PRJNA339931	SAMN05615462	SRX2501845	1914S21025T	25	2	1	Oropharynx/Throat (T)		Male	Clarinet		Respiratory microbiome of healthy military personnel						12565	9750	77.5965	454 GS FLX+	Human upper respiratory swab was collected from human subject and incubated at -80°C, then extracted with QIAGEN DNeasy Blood&Tissue kit kit. 16S rDNA V1V3 amplicon library prepared with DNA extract and 454 fusion primers barcoded with 454 MIDs were sequenced on Roche 454 FLX+. Reads were used to QIIME based microbiome analysis.
PRJNA339931	SAMN05615462	SRX2501844	1914S21026A	26	2	1	Anterior nares (A)		Male	Saxophone	Flu Mist	Respiratory microbiome of healthy military personnel						35611	29628	83.199	454 GS FLX+	Human upper respiratory swab was collected from human subject and incubated at -80°C, then extracted with QIAGEN DNeasy Blood&Tissue kit kit. 16S rDNA V1V3 amplicon library prepared with DNA extract and 454 fusion primers barcoded with 454 MIDs were sequenced on Roche 454 FLX+. Reads were used to QIIME based microbiome analysis.
PRJNA339931	SAMN05615462	SRX2501843	1914S21026N	26	2	1	Nasopharynx (N)		Male	Saxophone	Flu Mist	Respiratory microbiome of healthy military personnel						26462	21530	81.362	454 GS FLX+	Human upper respiratory swab was collected from human subject and incubated at -80°C, then extracted with QIAGEN DNeasy Blood&Tissue kit kit. 16S rDNA V1V3 amplicon library prepared with DNA extract and 454 fusion primers barcoded with 454 MIDs were sequenced on Roche 454 FLX+. Reads were used to QIIME based microbiome analysis.
PRJNA339931	SAMN05615462	SRX2501842	1914S21026T	26	2	1	Oropharynx/Throat (T)		Male	Saxophone	Flu Mist	Respiratory microbiome of healthy military personnel						33581	27495	81.8767	454 GS FLX+	Human upper respiratory swab was collected from human subject and incubated at -80°C, then extracted with QIAGEN DNeasy Blood&Tissue kit kit. 16S rDNA V1V3 amplicon library prepared with DNA extract and 454 fusion primers barcoded with 454 MIDs were sequenced on Roche 454 FLX+. Reads were used to QIIME based microbiome analysis.
PRJNA339931	SAMN05615462	SRX2501841	1914S21027A	27	2	1	Anterior nares (A)		Female	Violin	Flu Mist	Respiratory microbiome of healthy military personnel						23127	17183	74.2984	454 GS FLX+	Human upper respiratory swab was collected from human subject and incubated at -80°C, then extracted with QIAGEN DNeasy Blood&Tissue kit kit. 16S rDNA V1V3 amplicon library prepared with DNA extract and 454 fusion primers barcoded with 454 MIDs were sequenced on Roche 454 FLX+. Reads were used to QIIME based microbiome analysis.
PRJNA339931	SAMN05615462	SRX2501840	1914S21027N	27	2	1	Nasopharynx (N)		Female	Violin	Flu Mist	Respiratory microbiome of healthy military personnel						7032	4895	69.6104	454 GS FLX+	Human upper respiratory swab was collected from human subject and incubated at -80°C, then extracted with QIAGEN DNeasy Blood&Tissue kit kit. 16S rDNA V1V3 amplicon library prepared with DNA extract and 454 fusion primers barcoded with 454 MIDs were sequenced on Roche 454 FLX+. Reads were used to QIIME based microbiome analysis.
PRJNA339931	SAMN05615462	SRX2501839	1914S21027T	27	2	1	Oropharynx/Throat (T)		Female	Violin	Flu Mist	Respiratory microbiome of healthy military personnel						24459	16159	66.0657	454 GS FLX+	Human upper respiratory swab was collected from human subject and incubated at -80°C, then extracted with QIAGEN DNeasy Blood&Tissue kit kit. 16S rDNA V1V3 amplicon library prepared with DNA extract and 454 fusion primers barcoded with 454 MIDs were sequenced on Roche 454 FLX+. Reads were used to QIIME based microbiome analysis.
PRJNA339931	SAMN05615462	SRX2501838	1914S21028A	28	2	1	Anterior nares (A)		Male	Saxophone		Respiratory microbiome of healthy military personnel						49310	37827	76.7126	454 GS FLX+	Human upper respiratory swab was collected from human subject and incubated at -80°C, then extracted with QIAGEN DNeasy Blood&Tissue kit kit. 16S rDNA V1V3 amplicon library prepared with DNA extract and 454 fusion primers barcoded with 454 MIDs were sequenced on Roche 454 FLX+. Reads were used to QIIME based microbiome analysis.
PRJNA339931	SAMN05615462	SRX2501837	1914S21028N	28	2	1	Nasopharynx (N)		Male	Saxophone		Respiratory microbiome of healthy military personnel						19976	15120	75.6908	454 GS FLX+	Human upper respiratory swab was collected from human subject and incubated at -80°C, then extracted with QIAGEN DNeasy Blood&Tissue kit kit. 16S rDNA V1V3 amplicon library prepared with DNA extract and 454 fusion primers barcoded with 454 MIDs were sequenced on Roche 454 FLX+. Reads were used to QIIME based microbiome analysis.
PRJNA339931	SAMN05615462	SRX2501836	1914S21028T	28	2	1	Oropharynx/Throat (T)		Male	Saxophone		Respiratory microbiome of healthy military personnel						21418	16310	76.1509	454 GS FLX+	Human upper respiratory swab was collected from human subject and incubated at -80°C, then extracted with QIAGEN DNeasy Blood&Tissue kit kit. 16S rDNA V1V3 amplicon library prepared with DNA extract and 454 fusion primers barcoded with 454 MIDs were sequenced on Roche 454 FLX+. Reads were used to QIIME based microbiome analysis.
PRJNA339931	SAMN05615462	SRX2501973	1914S21029A	29	2	1	Anterior nares (A)		Male			Respiratory microbiome of healthy military personnel						7578	4676	61.7049	454 GS FLX+	Human upper respiratory swab was collected from human subject and incubated at -80°C, then extracted with QIAGEN DNeasy Blood&Tissue kit kit. 16S rDNA V1V3 amplicon library prepared with DNA extract and 454 fusion primers barcoded with 454 MIDs were sequenced on Roche 454 FLX+. Reads were used to QIIME based microbiome analysis.
PRJNA339931	SAMN05615462	SRX2501972	1914S21029N	29	2	1	Nasopharynx (N)		Male			Respiratory microbiome of healthy military personnel						26111	16483	63.1267	454 GS FLX+	Human upper respiratory swab was collected from human subject and incubated at -80°C, then extracted with QIAGEN DNeasy Blood&Tissue kit kit. 16S rDNA V1V3 amplicon library prepared with DNA extract and 454 fusion primers barcoded with 454 MIDs were sequenced on Roche 454 FLX+. Reads were used to QIIME based microbiome analysis.
PRJNA339931	SAMN05615462	SRX2501971	1914S21029T	29	2	1	Oropharynx/Throat (T)		Male			Respiratory microbiome of healthy military personnel						15085	9420	62.4461	454 GS FLX+	Human upper respiratory swab was collected from human subject and incubated at -80°C, then extracted with QIAGEN DNeasy Blood&Tissue kit kit. 16S rDNA V1V3 amplicon library prepared with DNA extract and 454 fusion primers barcoded with 454 MIDs were sequenced on Roche 454 FLX+. Reads were used to QIIME based microbiome analysis.
PRJNA339931	SAMN05615462	SRX2502051	1914S21030A	30	2	1	Anterior nares (A)		Male	Trombone		Respiratory microbiome of healthy military personnel						17439	11104	63.6734	454 GS FLX+	Human upper respiratory swab was collected from human subject and incubated at -80°C, then extracted with QIAGEN DNeasy Blood&Tissue kit kit. 16S rDNA V1V3 amplicon library prepared with DNA extract and 454 fusion primers barcoded with 454 MIDs were sequenced on Roche 454 FLX+. Reads were used to QIIME based microbiome analysis.
PRJNA339931	SAMN05615462	SRX2502050	1914S21030N	30	2	1	Nasopharynx (N)		Male	Trombone		Respiratory microbiome of healthy military personnel						31259	20249	64.7781	454 GS FLX+	Human upper respiratory swab was collected from human subject and incubated at -80°C, then extracted with QIAGEN DNeasy Blood&Tissue kit kit. 16S rDNA V1V3 amplicon library prepared with DNA extract and 454 fusion primers barcoded with 454 MIDs were sequenced on Roche 454 FLX+. Reads were used to QIIME based microbiome analysis.
PRJNA339931	SAMN05615462	SRX2502049	1914S21030T	30	2	1	Oropharynx/Throat (T)		Male	Trombone		Respiratory microbiome of healthy military personnel						11632	7476	64.271	454 GS FLX+	Human upper respiratory swab was collected from human subject and incubated at -80°C, then extracted with QIAGEN DNeasy Blood&Tissue kit kit. 16S rDNA V1V3 amplicon library prepared with DNA extract and 454 fusion primers barcoded with 454 MIDs were sequenced on Roche 454 FLX+. Reads were used to QIIME based microbiome analysis.
PRJNA339931	SAMN05615462	SRX2502048	1914S21031A	31	2	1	Anterior nares (A)		Male	Vocalist		Respiratory microbiome of healthy military personnel						20592	17231	83.6781	454 GS FLX+	Human upper respiratory swab was collected from human subject and incubated at -80°C, then extracted with QIAGEN DNeasy Blood&Tissue kit kit. 16S rDNA V1V3 amplicon library prepared with DNA extract and 454 fusion primers barcoded with 454 MIDs were sequenced on Roche 454 FLX+. Reads were used to QIIME based microbiome analysis.
PRJNA339931	SAMN05615462	SRX2502047	1914S21031N	31	2	1	Nasopharynx (N)		Male	Vocalist		Respiratory microbiome of healthy military personnel						36095	30772	85.2528	454 GS FLX+	Human upper respiratory swab was collected from human subject and incubated at -80°C, then extracted with QIAGEN DNeasy Blood&Tissue kit kit. 16S rDNA V1V3 amplicon library prepared with DNA extract and 454 fusion primers barcoded with 454 MIDs were sequenced on Roche 454 FLX+. Reads were used to QIIME based microbiome analysis.
PRJNA339931	SAMN05615462	SRX2502046	1914S21031T	31	2	1	Oropharynx/Throat (T)		Male	Vocalist		Respiratory microbiome of healthy military personnel						13261	11057	83.3798	454 GS FLX+	Human upper respiratory swab was collected from human subject and incubated at -80°C, then extracted with QIAGEN DNeasy Blood&Tissue kit kit. 16S rDNA V1V3 amplicon library prepared with DNA extract and 454 fusion primers barcoded with 454 MIDs were sequenced on Roche 454 FLX+. Reads were used to QIIME based microbiome analysis.
PRJNA339931	SAMN05615462	SRX2502045	1914S21032A	32	2	1	Anterior nares (A)		Male	Vocalist	Flu vaccine	Respiratory microbiome of healthy military personnel						34992	28711	82.0502	454 GS FLX+	Human upper respiratory swab was collected from human subject and incubated at -80°C, then extracted with QIAGEN DNeasy Blood&Tissue kit kit. 16S rDNA V1V3 amplicon library prepared with DNA extract and 454 fusion primers barcoded with 454 MIDs were sequenced on Roche 454 FLX+. Reads were used to QIIME based microbiome analysis.
PRJNA339931	SAMN05615462	SRX2502044	1914S21032N	32	2	1	Nasopharynx (N)		Male	Vocalist	Flu vaccine	Respiratory microbiome of healthy military personnel						20600	16520	80.1942	454 GS FLX+	Human upper respiratory swab was collected from human subject and incubated at -80°C, then extracted with QIAGEN DNeasy Blood&Tissue kit kit. 16S rDNA V1V3 amplicon library prepared with DNA extract and 454 fusion primers barcoded with 454 MIDs were sequenced on Roche 454 FLX+. Reads were used to QIIME based microbiome analysis.
PRJNA339931	SAMN05615462	SRX2502043	1914S21032T	32	2	1	Oropharynx/Throat (T)		Male	Vocalist	Flu vaccine	Respiratory microbiome of healthy military personnel						37872	30767	81.2394	454 GS FLX+	Human upper respiratory swab was collected from human subject and incubated at -80°C, then extracted with QIAGEN DNeasy Blood&Tissue kit kit. 16S rDNA V1V3 amplicon library prepared with DNA extract and 454 fusion primers barcoded with 454 MIDs were sequenced on Roche 454 FLX+. Reads were used to QIIME based microbiome analysis.
PRJNA339931	SAMN05615462	SRX2502042	1914S21033A	33	2	1	Anterior nares (A)		Male	Vocalist		Respiratory microbiome of healthy military personnel						22722	18593	81.8282	454 GS FLX+	Human upper respiratory swab was collected from human subject and incubated at -80°C, then extracted with QIAGEN DNeasy Blood&Tissue kit kit. 16S rDNA V1V3 amplicon library prepared with DNA extract and 454 fusion primers barcoded with 454 MIDs were sequenced on Roche 454 FLX+. Reads were used to QIIME based microbiome analysis.
PRJNA339931	SAMN05615462	SRX2502041	1914S21033N	33	2	1	Nasopharynx (N)		Male	Vocalist		Respiratory microbiome of healthy military personnel						41137	34462	83.7737	454 GS FLX+	Human upper respiratory swab was collected from human subject and incubated at -80°C, then extracted with QIAGEN DNeasy Blood&Tissue kit kit. 16S rDNA V1V3 amplicon library prepared with DNA extract and 454 fusion primers barcoded with 454 MIDs were sequenced on Roche 454 FLX+. Reads were used to QIIME based microbiome analysis.
PRJNA339931	SAMN05615462	SRX2502040	1914S21033T	33	2	1	Oropharynx/Throat (T)		Male	Vocalist		Respiratory microbiome of healthy military personnel						14459	11864	82.0527	454 GS FLX+	Human upper respiratory swab was collected from human subject and incubated at -80°C, then extracted with QIAGEN DNeasy Blood&Tissue kit kit. 16S rDNA V1V3 amplicon library prepared with DNA extract and 454 fusion primers barcoded with 454 MIDs were sequenced on Roche 454 FLX+. Reads were used to QIIME based microbiome analysis.
PRJNA339931	SAMN05615462	SRX2504411	1914S21034A	34	2	1	Anterior nares (A)		Female	Piccolo		Respiratory microbiome of healthy military personnel						7817	6280	80.3377	454 GS FLX+	Human upper respiratory swab was collected from human subject and incubated at -80°C, then extracted with QIAGEN DNeasy Blood&Tissue kit kit. 16S rDNA V1V3 amplicon library prepared with DNA extract and 454 fusion primers barcoded with 454 MIDs were sequenced on Roche 454 FLX+. Reads were used to QIIME based microbiome analysis.
PRJNA339931	SAMN05615462	SRX2504410	1914S21034N	34	2	1	Nasopharynx (N)		Female	Piccolo		Respiratory microbiome of healthy military personnel						23778	19462	81.8488	454 GS FLX+	Human upper respiratory swab was collected from human subject and incubated at -80°C, then extracted with QIAGEN DNeasy Blood&Tissue kit kit. 16S rDNA V1V3 amplicon library prepared with DNA extract and 454 fusion primers barcoded with 454 MIDs were sequenced on Roche 454 FLX+. Reads were used to QIIME based microbiome analysis.
PRJNA339931	SAMN05615462	SRX2504409	1914S21034T	34	2	1	Oropharynx/Throat (T)		Female	Piccolo		Respiratory microbiome of healthy military personnel						14535	11904	81.8989	454 GS FLX+	Human upper respiratory swab was collected from human subject and incubated at -80°C, then extracted with QIAGEN DNeasy Blood&Tissue kit kit. 16S rDNA V1V3 amplicon library prepared with DNA extract and 454 fusion primers barcoded with 454 MIDs were sequenced on Roche 454 FLX+. Reads were used to QIIME based microbiome analysis.
PRJNA339931	SAMN05615462	SRX2504408	1914S21035A	35	2	1	Anterior nares (A)		Male	Trumpet	Flu Shot	Respiratory microbiome of healthy military personnel						17904	15150	84.618	454 GS FLX+	Human upper respiratory swab was collected from human subject and incubated at -80°C, then extracted with QIAGEN DNeasy Blood&Tissue kit kit. 16S rDNA V1V3 amplicon library prepared with DNA extract and 454 fusion primers barcoded with 454 MIDs were sequenced on Roche 454 FLX+. Reads were used to QIIME based microbiome analysis.
PRJNA339931	SAMN05615462	SRX2504407	1914S21035A	35	2	1	Nasopharynx (N)		Male	Trumpet	Flu Shot	Respiratory microbiome of healthy military personnel						33874	28646	84.5663	454 GS FLX+	Human upper respiratory swab was collected from human subject and incubated at -80°C, then extracted with QIAGEN DNeasy Blood&Tissue kit kit. 16S rDNA V1V3 amplicon library prepared with DNA extract and 454 fusion primers barcoded with 454 MIDs were sequenced on Roche 454 FLX+. Reads were used to QIIME based microbiome analysis.
PRJNA339931	SAMN05615462	SRX2504406	1914S21035A	35	2	1	Oropharynx/Throat (T)		Male	Trumpet	Flu Shot	Respiratory microbiome of healthy military personnel						14311	11860	82.8733	454 GS FLX+	Human upper respiratory swab was collected from human subject and incubated at -80°C, then extracted with QIAGEN DNeasy Blood&Tissue kit kit. 16S rDNA V1V3 amplicon library prepared with DNA extract and 454 fusion primers barcoded with 454 MIDs were sequenced on Roche 454 FLX+. Reads were used to QIIME based microbiome analysis.
PRJNA339931	SAMN05615462	SRX2504405	1914S21036A	36	2	1	Anterior nares (A)		Female	Violin		Respiratory microbiome of healthy military personnel						13534	10398	76.8287	454 GS FLX+	Human upper respiratory swab was collected from human subject and incubated at -80°C, then extracted with QIAGEN DNeasy Blood&Tissue kit kit. 16S rDNA V1V3 amplicon library prepared with DNA extract and 454 fusion primers barcoded with 454 MIDs were sequenced on Roche 454 FLX+. Reads were used to QIIME based microbiome analysis.
PRJNA339931	SAMN05615462	SRX2504404	1914S21036N	36	2	1	Nasopharynx (N)		Female	Violin		Respiratory microbiome of healthy military personnel						11258	8699	77.2695	454 GS FLX+	Human upper respiratory swab was collected from human subject and incubated at -80°C, then extracted with QIAGEN DNeasy Blood&Tissue kit kit. 16S rDNA V1V3 amplicon library prepared with DNA extract and 454 fusion primers barcoded with 454 MIDs were sequenced on Roche 454 FLX+. Reads were used to QIIME based microbiome analysis.
PRJNA339931	SAMN05615462	SRX2504403	1914S21036T	36	2	1	Oropharynx/Throat (T)		Female	Violin		Respiratory microbiome of healthy military personnel						21396	15888	74.2569	454 GS FLX+	Human upper respiratory swab was collected from human subject and incubated at -80°C, then extracted with QIAGEN DNeasy Blood&Tissue kit kit. 16S rDNA V1V3 amplicon library prepared with DNA extract and 454 fusion primers barcoded with 454 MIDs were sequenced on Roche 454 FLX+. Reads were used to QIIME based microbiome analysis.
PRJNA339931	SAMN05615462	SRX2504402	1914S21037A	37	2	1	Anterior nares (A)		Female	French horn		Respiratory microbiome of healthy military personnel						17895	13775	76.9768	454 GS FLX+	Human upper respiratory swab was collected from human subject and incubated at -80°C, then extracted with QIAGEN DNeasy Blood&Tissue kit kit. 16S rDNA V1V3 amplicon library prepared with DNA extract and 454 fusion primers barcoded with 454 MIDs were sequenced on Roche 454 FLX+. Reads were used to QIIME based microbiome analysis.
PRJNA339931	SAMN05615462	SRX2504401	1914S21037N	37	2	1	Nasopharynx (N)		Female	French horn		Respiratory microbiome of healthy military personnel						7823	6074	77.6428	454 GS FLX+	Human upper respiratory swab was collected from human subject and incubated at -80°C, then extracted with QIAGEN DNeasy Blood&Tissue kit kit. 16S rDNA V1V3 amplicon library prepared with DNA extract and 454 fusion primers barcoded with 454 MIDs were sequenced on Roche 454 FLX+. Reads were used to QIIME based microbiome analysis.
PRJNA339931	SAMN05615462	SRX2504400	1914S21037T	37	2	1	Oropharynx/Throat (T)		Female	French horn		Respiratory microbiome of healthy military personnel						14902	11726	78.6874	454 GS FLX+	Human upper respiratory swab was collected from human subject and incubated at -80°C, then extracted with QIAGEN DNeasy Blood&Tissue kit kit. 16S rDNA V1V3 amplicon library prepared with DNA extract and 454 fusion primers barcoded with 454 MIDs were sequenced on Roche 454 FLX+. Reads were used to QIIME based microbiome analysis.
PRJNA339931	SAMN05615462	SRX2504399	1914S21038A	38	2	1	Anterior nares (A)		Female			Respiratory microbiome of healthy military personnel						16329	12239	74.9525	454 GS FLX+	Human upper respiratory swab was collected from human subject and incubated at -80°C, then extracted with QIAGEN DNeasy Blood&Tissue kit kit. 16S rDNA V1V3 amplicon library prepared with DNA extract and 454 fusion primers barcoded with 454 MIDs were sequenced on Roche 454 FLX+. Reads were used to QIIME based microbiome analysis.
PRJNA339931	SAMN05615462	SRX2504398	1914S21038N	38	2	1	Nasopharynx (N)		Female			Respiratory microbiome of healthy military personnel						18971	13992	73.7547	454 GS FLX+	Human upper respiratory swab was collected from human subject and incubated at -80°C, then extracted with QIAGEN DNeasy Blood&Tissue kit kit. 16S rDNA V1V3 amplicon library prepared with DNA extract and 454 fusion primers barcoded with 454 MIDs were sequenced on Roche 454 FLX+. Reads were used to QIIME based microbiome analysis.
PRJNA339931	SAMN05615462	SRX2504397	1914S21038T	38	2	1	Oropharynx/Throat (T)		Female			Respiratory microbiome of healthy military personnel						26487	19056	71.9447	454 GS FLX+	Human upper respiratory swab was collected from human subject and incubated at -80°C, then extracted with QIAGEN DNeasy Blood&Tissue kit kit. 16S rDNA V1V3 amplicon library prepared with DNA extract and 454 fusion primers barcoded with 454 MIDs were sequenced on Roche 454 FLX+. Reads were used to QIIME based microbiome analysis.
PRJNA339931	SAMN05615462	SRX2504790	1914S21039A	39	2	1	Anterior nares (A)		Female	Flutist		Respiratory microbiome of healthy military personnel						22430	17239	76.8569	454 GS FLX+	Human upper respiratory swab was collected from human subject and incubated at -80°C, then extracted with QIAGEN DNeasy Blood&Tissue kit kit. 16S rDNA V1V3 amplicon library prepared with DNA extract and 454 fusion primers barcoded with 454 MIDs were sequenced on Roche 454 FLX+. Reads were used to QIIME based microbiome analysis.
PRJNA339931	SAMN05615462	SRX2504789	1914S21039N	39	2	1	Nasopharynx (N)		Female	Flutist		Respiratory microbiome of healthy military personnel						20479	15655	76.4442	454 GS FLX+	Human upper respiratory swab was collected from human subject and incubated at -80°C, then extracted with QIAGEN DNeasy Blood&Tissue kit kit. 16S rDNA V1V3 amplicon library prepared with DNA extract and 454 fusion primers barcoded with 454 MIDs were sequenced on Roche 454 FLX+. Reads were used to QIIME based microbiome analysis.
PRJNA339931	SAMN05615462	SRX2504788	1914S21039T	39	2	1	Oropharynx/Throat (T)		Female	Flutist		Respiratory microbiome of healthy military personnel						23012	16929	73.566	454 GS FLX+	Human upper respiratory swab was collected from human subject and incubated at -80°C, then extracted with QIAGEN DNeasy Blood&Tissue kit kit. 16S rDNA V1V3 amplicon library prepared with DNA extract and 454 fusion primers barcoded with 454 MIDs were sequenced on Roche 454 FLX+. Reads were used to QIIME based microbiome analysis.
PRJNA339931	SAMN05615462	SRX2504787	1914S21041A	41	2	1	Anterior nares (A)		Female	Violin	Flu vaccine	Respiratory microbiome of healthy military personnel						7459	5833	78.2008	454 GS FLX+	Human upper respiratory swab was collected from human subject and incubated at -80°C, then extracted with QIAGEN DNeasy Blood&Tissue kit kit. 16S rDNA V1V3 amplicon library prepared with DNA extract and 454 fusion primers barcoded with 454 MIDs were sequenced on Roche 454 FLX+. Reads were used to QIIME based microbiome analysis.
PRJNA339931	SAMN05615462	SRX2504786	1914S21041N	41	2	1	Nasopharynx (N)		Female	Violin	Flu vaccine	Respiratory microbiome of healthy military personnel						858	593	69.1142	454 GS FLX+	Human upper respiratory swab was collected from human subject and incubated at -80°C, then extracted with QIAGEN DNeasy Blood&Tissue kit kit. 16S rDNA V1V3 amplicon library prepared with DNA extract and 454 fusion primers barcoded with 454 MIDs were sequenced on Roche 454 FLX+. Reads were used to QIIME based microbiome analysis.
PRJNA339931	SAMN05615462	SRX2504785	1914S21041T	41	2	1	Oropharynx/Throat (T)		Female	Violin	Flu vaccine	Respiratory microbiome of healthy military personnel						19767	15123	76.5063	454 GS FLX+	Human upper respiratory swab was collected from human subject and incubated at -80°C, then extracted with QIAGEN DNeasy Blood&Tissue kit kit. 16S rDNA V1V3 amplicon library prepared with DNA extract and 454 fusion primers barcoded with 454 MIDs were sequenced on Roche 454 FLX+. Reads were used to QIIME based microbiome analysis.
PRJNA339931	SAMN05615462	SRX2504784	1914S21042A	42	2	1	Anterior nares (A)		Male	Piano		Respiratory microbiome of healthy military personnel						30808	24015	77.9505	454 GS FLX+	Human upper respiratory swab was collected from human subject and incubated at -80°C, then extracted with QIAGEN DNeasy Blood&Tissue kit kit. 16S rDNA V1V3 amplicon library prepared with DNA extract and 454 fusion primers barcoded with 454 MIDs were sequenced on Roche 454 FLX+. Reads were used to QIIME based microbiome analysis.
PRJNA339931	SAMN05615462	SRX2504783	1914S21042N	42	2	1	Nasopharynx (N)		Male	Piano		Respiratory microbiome of healthy military personnel						44509	34583	77.6989	454 GS FLX+	Human upper respiratory swab was collected from human subject and incubated at -80°C, then extracted with QIAGEN DNeasy Blood&Tissue kit kit. 16S rDNA V1V3 amplicon library prepared with DNA extract and 454 fusion primers barcoded with 454 MIDs were sequenced on Roche 454 FLX+. Reads were used to QIIME based microbiome analysis.
PRJNA339931	SAMN05615462	SRX2504782	1914S21042T	42	2	1	Oropharynx/Throat (T)		Male	Piano		Respiratory microbiome of healthy military personnel						23931	18359	76.7164	454 GS FLX+	Human upper respiratory swab was collected from human subject and incubated at -80°C, then extracted with QIAGEN DNeasy Blood&Tissue kit kit. 16S rDNA V1V3 amplicon library prepared with DNA extract and 454 fusion primers barcoded with 454 MIDs were sequenced on Roche 454 FLX+. Reads were used to QIIME based microbiome analysis.
PRJNA339931	SAMN05615462	SRX2504781	1914S21043A	43	2	1	Anterior nares (A)		Female	Flutist		Respiratory microbiome of healthy military personnel						18690	12017	64.2964	454 GS FLX+	Human upper respiratory swab was collected from human subject and incubated at -80°C, then extracted with QIAGEN DNeasy Blood&Tissue kit kit. 16S rDNA V1V3 amplicon library prepared with DNA extract and 454 fusion primers barcoded with 454 MIDs were sequenced on Roche 454 FLX+. Reads were used to QIIME based microbiome analysis.
PRJNA339931	SAMN05615462	SRX2504780	1914S21043N	43	2	1	Nasopharynx (N)		Female	Flutist		Respiratory microbiome of healthy military personnel						19133	12741	66.5918	454 GS FLX+	Human upper respiratory swab was collected from human subject and incubated at -80°C, then extracted with QIAGEN DNeasy Blood&Tissue kit kit. 16S rDNA V1V3 amplicon library prepared with DNA extract and 454 fusion primers barcoded with 454 MIDs were sequenced on Roche 454 FLX+. Reads were used to QIIME based microbiome analysis.
PRJNA339931	SAMN05615462	SRX2504779	1914S21043T	43	2	1	Oropharynx/Throat (T)		Female	Flutist		Respiratory microbiome of healthy military personnel						13484	8371	62.081	454 GS FLX+	Human upper respiratory swab was collected from human subject and incubated at -80°C, then extracted with QIAGEN DNeasy Blood&Tissue kit kit. 16S rDNA V1V3 amplicon library prepared with DNA extract and 454 fusion primers barcoded with 454 MIDs were sequenced on Roche 454 FLX+. Reads were used to QIIME based microbiome analysis.
PRJNA339931	SAMN05615462	SRX2505124	1914S21044A	44	2	1	Anterior nares (A)		Male	Conductor	Flu Mist	Respiratory microbiome of healthy military personnel						26286	19796	75.3101	454 GS FLX+	Human upper respiratory swab was collected from human subject and incubated at -80°C, then extracted with QIAGEN DNeasy Blood&Tissue kit kit. 16S rDNA V1V3 amplicon library prepared with DNA extract and 454 fusion primers barcoded with 454 MIDs were sequenced on Roche 454 FLX+. Reads were used to QIIME based microbiome analysis.
PRJNA339931	SAMN05615462	SRX2505123	1914S21044N	44	2	1	Nasopharynx (N)		Male	Conductor	Flu Mist	Respiratory microbiome of healthy military personnel						30380	23285	76.6458	454 GS FLX+	Human upper respiratory swab was collected from human subject and incubated at -80°C, then extracted with QIAGEN DNeasy Blood&Tissue kit kit. 16S rDNA V1V3 amplicon library prepared with DNA extract and 454 fusion primers barcoded with 454 MIDs were sequenced on Roche 454 FLX+. Reads were used to QIIME based microbiome analysis.
PRJNA339931	SAMN05615462	SRX2505122	1914S21044T	44	2	1	Oropharynx/Throat (T)		Male	Conductor	Flu Mist	Respiratory microbiome of healthy military personnel						41984	31430	74.8619	454 GS FLX+	Human upper respiratory swab was collected from human subject and incubated at -80°C, then extracted with QIAGEN DNeasy Blood&Tissue kit kit. 16S rDNA V1V3 amplicon library prepared with DNA extract and 454 fusion primers barcoded with 454 MIDs were sequenced on Roche 454 FLX+. Reads were used to QIIME based microbiome analysis.
PRJNA339931	SAMN05615462	SRX2505121	1914S21045A	45	2	1	Anterior nares (A)		Female	Flutist		Respiratory microbiome of healthy military personnel						58941	45902	77.8779	454 GS FLX+	Human upper respiratory swab was collected from human subject and incubated at -80°C, then extracted with QIAGEN DNeasy Blood&Tissue kit kit. 16S rDNA V1V3 amplicon library prepared with DNA extract and 454 fusion primers barcoded with 454 MIDs were sequenced on Roche 454 FLX+. Reads were used to QIIME based microbiome analysis.
PRJNA339931	SAMN05615462	SRX2505120	1914S21045N	45	2	1	Nasopharynx (N)		Female	Flutist		Respiratory microbiome of healthy military personnel						41403	32333	78.0934	454 GS FLX+	Human upper respiratory swab was collected from human subject and incubated at -80°C, then extracted with QIAGEN DNeasy Blood&Tissue kit kit. 16S rDNA V1V3 amplicon library prepared with DNA extract and 454 fusion primers barcoded with 454 MIDs were sequenced on Roche 454 FLX+. Reads were used to QIIME based microbiome analysis.
PRJNA339931	SAMN05615462	SRX2505119	1914S21045T	45	2	1	Oropharynx/Throat (T)		Female	Flutist		Respiratory microbiome of healthy military personnel						68996	53661	77.7741	454 GS FLX+	Human upper respiratory swab was collected from human subject and incubated at -80°C, then extracted with QIAGEN DNeasy Blood&Tissue kit kit. 16S rDNA V1V3 amplicon library prepared with DNA extract and 454 fusion primers barcoded with 454 MIDs were sequenced on Roche 454 FLX+. Reads were used to QIIME based microbiome analysis.
PRJNA339931	SAMN05615462	SRX2505118	1914S21046A	46	2	1	Anterior nares (A)		Male	Trumpet		Respiratory microbiome of healthy military personnel						23617	18140	76.8091	454 GS FLX+	Human upper respiratory swab was collected from human subject and incubated at -80°C, then extracted with QIAGEN DNeasy Blood&Tissue kit kit. 16S rDNA V1V3 amplicon library prepared with DNA extract and 454 fusion primers barcoded with 454 MIDs were sequenced on Roche 454 FLX+. Reads were used to QIIME based microbiome analysis.
PRJNA339931	SAMN05615462	SRX2505117	1914S21046N	46	2	1	Nasopharynx (N)		Male	Trumpet		Respiratory microbiome of healthy military personnel						22720	17537	77.1875	454 GS FLX+	Human upper respiratory swab was collected from human subject and incubated at -80°C, then extracted with QIAGEN DNeasy Blood&Tissue kit kit. 16S rDNA V1V3 amplicon library prepared with DNA extract and 454 fusion primers barcoded with 454 MIDs were sequenced on Roche 454 FLX+. Reads were used to QIIME based microbiome analysis.
PRJNA339931	SAMN05615462	SRX2505116	1914S21046T	46	2	1	Oropharynx/Throat (T)		Male	Trumpet		Respiratory microbiome of healthy military personnel						21154	16156	76.3733	454 GS FLX+	Human upper respiratory swab was collected from human subject and incubated at -80°C, then extracted with QIAGEN DNeasy Blood&Tissue kit kit. 16S rDNA V1V3 amplicon library prepared with DNA extract and 454 fusion primers barcoded with 454 MIDs were sequenced on Roche 454 FLX+. Reads were used to QIIME based microbiome analysis.
PRJNA339931	SAMN05615462	SRX2505115	1914S21047A	47	2	1	Anterior nares (A)		Male	Trumpet		Respiratory microbiome of healthy military personnel						15707	11823	75.2722	454 GS FLX+	Human upper respiratory swab was collected from human subject and incubated at -80°C, then extracted with QIAGEN DNeasy Blood&Tissue kit kit. 16S rDNA V1V3 amplicon library prepared with DNA extract and 454 fusion primers barcoded with 454 MIDs were sequenced on Roche 454 FLX+. Reads were used to QIIME based microbiome analysis.
PRJNA339931	SAMN05615462	SRX2505114	1914S21047N	47	2	1	Nasopharynx (N)		Male	Trumpet		Respiratory microbiome of healthy military personnel						46230	35114	75.955	454 GS FLX+	Human upper respiratory swab was collected from human subject and incubated at -80°C, then extracted with QIAGEN DNeasy Blood&Tissue kit kit. 16S rDNA V1V3 amplicon library prepared with DNA extract and 454 fusion primers barcoded with 454 MIDs were sequenced on Roche 454 FLX+. Reads were used to QIIME based microbiome analysis.
PRJNA339931	SAMN05615462	SRX2505113	1914S21047T	47	2	1	Oropharynx/Throat (T)		Male	Trumpet		Respiratory microbiome of healthy military personnel						15724	11813	75.1272	454 GS FLX+	Human upper respiratory swab was collected from human subject and incubated at -80°C, then extracted with QIAGEN DNeasy Blood&Tissue kit kit. 16S rDNA V1V3 amplicon library prepared with DNA extract and 454 fusion primers barcoded with 454 MIDs were sequenced on Roche 454 FLX+. Reads were used to QIIME based microbiome analysis.
PRJNA339931	SAMN05615462	SRX2505112	1914S21048A	48	2	1	Anterior nares (A)		Male	Clarinet		Respiratory microbiome of healthy military personnel						37313	28442	76.2254	454 GS FLX+	Human upper respiratory swab was collected from human subject and incubated at -80°C, then extracted with QIAGEN DNeasy Blood&Tissue kit kit. 16S rDNA V1V3 amplicon library prepared with DNA extract and 454 fusion primers barcoded with 454 MIDs were sequenced on Roche 454 FLX+. Reads were used to QIIME based microbiome analysis.
PRJNA339931	SAMN05615462	SRX2505111	1914S21048N	48	2	1	Nasopharynx (N)		Male	Clarinet		Respiratory microbiome of healthy military personnel						23824	17802	74.723	454 GS FLX+	Human upper respiratory swab was collected from human subject and incubated at -80°C, then extracted with QIAGEN DNeasy Blood&Tissue kit kit. 16S rDNA V1V3 amplicon library prepared with DNA extract and 454 fusion primers barcoded with 454 MIDs were sequenced on Roche 454 FLX+. Reads were used to QIIME based microbiome analysis.
PRJNA339931	SAMN05615462	SRX2505110	1914S21048T	48	2	1	Oropharynx/Throat (T)		Male	Clarinet		Respiratory microbiome of healthy military personnel						32217	24264	75.3143	454 GS FLX+	Human upper respiratory swab was collected from human subject and incubated at -80°C, then extracted with QIAGEN DNeasy Blood&Tissue kit kit. 16S rDNA V1V3 amplicon library prepared with DNA extract and 454 fusion primers barcoded with 454 MIDs were sequenced on Roche 454 FLX+. Reads were used to QIIME based microbiome analysis.
PRJNA339931	SAMN05615462	SRX2505231	1914S21049A	49	2	1	Anterior nares (A)		Male		Flu vaccine	Respiratory microbiome of healthy military personnel						12213	10014	81.9946	454 GS FLX+	Human upper respiratory swab was collected from human subject and incubated at -80°C, then extracted with QIAGEN DNeasy Blood&Tissue kit kit. 16S rDNA V1V3 amplicon library prepared with DNA extract and 454 fusion primers barcoded with 454 MIDs were sequenced on Roche 454 FLX+. Reads were used to QIIME based microbiome analysis.
PRJNA339931	SAMN05615462	SRX2505230	1914S21049N	49	2	1	Nasopharynx (N)		Male		Flu vaccine	Respiratory microbiome of healthy military personnel						9669	7848	81.1666	454 GS FLX+	Human upper respiratory swab was collected from human subject and incubated at -80°C, then extracted with QIAGEN DNeasy Blood&Tissue kit kit. 16S rDNA V1V3 amplicon library prepared with DNA extract and 454 fusion primers barcoded with 454 MIDs were sequenced on Roche 454 FLX+. Reads were used to QIIME based microbiome analysis.
PRJNA339931	SAMN05615462	SRX2505229	1914S21049T	49	2	1	Oropharynx/Throat (T)		Male		Flu vaccine	Respiratory microbiome of healthy military personnel						23653	19472	82.3236	454 GS FLX+	Human upper respiratory swab was collected from human subject and incubated at -80°C, then extracted with QIAGEN DNeasy Blood&Tissue kit kit. 16S rDNA V1V3 amplicon library prepared with DNA extract and 454 fusion primers barcoded with 454 MIDs were sequenced on Roche 454 FLX+. Reads were used to QIIME based microbiome analysis.
PRJNA339931	SAMN05615462	SRX2505309	1914S21050A	50	2	1	Anterior nares (A)		Female	Vocalist		Respiratory microbiome of healthy military personnel						49296	40797	82.7593	454 GS FLX+	Human upper respiratory swab was collected from human subject and incubated at -80°C, then extracted with QIAGEN DNeasy Blood&Tissue kit kit. 16S rDNA V1V3 amplicon library prepared with DNA extract and 454 fusion primers barcoded with 454 MIDs were sequenced on Roche 454 FLX+. Reads were used to QIIME based microbiome analysis.
PRJNA339931	SAMN05615462	SRX2505308	1914S21050N	50	2	1	Nasopharynx (N)		Female	Vocalist		Respiratory microbiome of healthy military personnel						19114	15959	83.4938	454 GS FLX+	Human upper respiratory swab was collected from human subject and incubated at -80°C, then extracted with QIAGEN DNeasy Blood&Tissue kit kit. 16S rDNA V1V3 amplicon library prepared with DNA extract and 454 fusion primers barcoded with 454 MIDs were sequenced on Roche 454 FLX+. Reads were used to QIIME based microbiome analysis.
PRJNA339931	SAMN05615462	SRX2505307	1914S21050T	50	2	1	Oropharynx/Throat (T)		Female	Vocalist		Respiratory microbiome of healthy military personnel						14718	11924	81.0164	454 GS FLX+	Human upper respiratory swab was collected from human subject and incubated at -80°C, then extracted with QIAGEN DNeasy Blood&Tissue kit kit. 16S rDNA V1V3 amplicon library prepared with DNA extract and 454 fusion primers barcoded with 454 MIDs were sequenced on Roche 454 FLX+. Reads were used to QIIME based microbiome analysis.
PRJNA339931	SAMN05615462	SRX2505306	1914S21051A	51	2	1	Anterior nares (A)		Male	Trombone		Respiratory microbiome of healthy military personnel						16629	13047	78.4593	454 GS FLX+	Human upper respiratory swab was collected from human subject and incubated at -80°C, then extracted with QIAGEN DNeasy Blood&Tissue kit kit. 16S rDNA V1V3 amplicon library prepared with DNA extract and 454 fusion primers barcoded with 454 MIDs were sequenced on Roche 454 FLX+. Reads were used to QIIME based microbiome analysis.
PRJNA339931	SAMN05615462	SRX2505305	1914S21051N	51	2	1	Nasopharynx (N)		Male	Trombone		Respiratory microbiome of healthy military personnel						16039	12477	77.7916	454 GS FLX+	Human upper respiratory swab was collected from human subject and incubated at -80°C, then extracted with QIAGEN DNeasy Blood&Tissue kit kit. 16S rDNA V1V3 amplicon library prepared with DNA extract and 454 fusion primers barcoded with 454 MIDs were sequenced on Roche 454 FLX+. Reads were used to QIIME based microbiome analysis.
PRJNA339931	SAMN05615462	SRX2505304	1914S21051T	51	2	1	Oropharynx/Throat (T)		Male	Trombone		Respiratory microbiome of healthy military personnel						10373	8045	77.5571	454 GS FLX+	Human upper respiratory swab was collected from human subject and incubated at -80°C, then extracted with QIAGEN DNeasy Blood&Tissue kit kit. 16S rDNA V1V3 amplicon library prepared with DNA extract and 454 fusion primers barcoded with 454 MIDs were sequenced on Roche 454 FLX+. Reads were used to QIIME based microbiome analysis.
PRJNA339931	SAMN05615462	SRX2505303	1914S21052A	52	2	1	Anterior nares (A)		Male	Percussion	Flu Shot	Respiratory microbiome of healthy military personnel						28200	22932	81.3191	454 GS FLX+	Human upper respiratory swab was collected from human subject and incubated at -80°C, then extracted with QIAGEN DNeasy Blood&Tissue kit kit. 16S rDNA V1V3 amplicon library prepared with DNA extract and 454 fusion primers barcoded with 454 MIDs were sequenced on Roche 454 FLX+. Reads were used to QIIME based microbiome analysis.
PRJNA339931	SAMN05615462	SRX2505302	1914S21052N	52	2	1	Nasopharynx (N)		Male	Percussion	Flu Shot	Respiratory microbiome of healthy military personnel						14936	12082	80.8918	454 GS FLX+	Human upper respiratory swab was collected from human subject and incubated at -80°C, then extracted with QIAGEN DNeasy Blood&Tissue kit kit. 16S rDNA V1V3 amplicon library prepared with DNA extract and 454 fusion primers barcoded with 454 MIDs were sequenced on Roche 454 FLX+. Reads were used to QIIME based microbiome analysis.
PRJNA339931	SAMN05615462	SRX2505301	1914S21052T	52	2	1	Oropharynx/Throat (T)		Male	Percussion	Flu Shot	Respiratory microbiome of healthy military personnel						32629	26465	81.1088	454 GS FLX+	Human upper respiratory swab was collected from human subject and incubated at -80°C, then extracted with QIAGEN DNeasy Blood&Tissue kit kit. 16S rDNA V1V3 amplicon library prepared with DNA extract and 454 fusion primers barcoded with 454 MIDs were sequenced on Roche 454 FLX+. Reads were used to QIIME based microbiome analysis.
PRJNA339931	SAMN05615462	SRX2505300	1914S21053A	53	2	1	Anterior nares (A)		Male	Percussion		Respiratory microbiome of healthy military personnel						27006	21426	79.3379	454 GS FLX+	Human upper respiratory swab was collected from human subject and incubated at -80°C, then extracted with QIAGEN DNeasy Blood&Tissue kit kit. 16S rDNA V1V3 amplicon library prepared with DNA extract and 454 fusion primers barcoded with 454 MIDs were sequenced on Roche 454 FLX+. Reads were used to QIIME based microbiome analysis.
PRJNA339931	SAMN05615462	SRX2505299	1914S21053N	53	2	1	Nasopharynx (N)		Male	Percussion		Respiratory microbiome of healthy military personnel						32498	26067	80.2111	454 GS FLX+	Human upper respiratory swab was collected from human subject and incubated at -80°C, then extracted with QIAGEN DNeasy Blood&Tissue kit kit. 16S rDNA V1V3 amplicon library prepared with DNA extract and 454 fusion primers barcoded with 454 MIDs were sequenced on Roche 454 FLX+. Reads were used to QIIME based microbiome analysis.
PRJNA339931	SAMN05615462	SRX2505298	1914S21053T	53	2	1	Oropharynx/Throat (T)		Male	Percussion		Respiratory microbiome of healthy military personnel						6510	5214	80.0922	454 GS FLX+	Human upper respiratory swab was collected from human subject and incubated at -80°C, then extracted with QIAGEN DNeasy Blood&Tissue kit kit. 16S rDNA V1V3 amplicon library prepared with DNA extract and 454 fusion primers barcoded with 454 MIDs were sequenced on Roche 454 FLX+. Reads were used to QIIME based microbiome analysis.
PRJNA339931	SAMN05615462	SRX2505418	1914S21054A	54	2	1	Anterior nares (A)		Male	Trumpet		Respiratory microbiome of healthy military personnel						36352	29475	81.0822	454 GS FLX+	Human upper respiratory swab was collected from human subject and incubated at -80°C, then extracted with QIAGEN DNeasy Blood&Tissue kit kit. 16S rDNA V1V3 amplicon library prepared with DNA extract and 454 fusion primers barcoded with 454 MIDs were sequenced on Roche 454 FLX+. Reads were used to QIIME based microbiome analysis.
PRJNA339931	SAMN05615462	SRX2505417	1914S21054N	54	2	1	Nasopharynx (N)		Male	Trumpet		Respiratory microbiome of healthy military personnel						40492	33295	82.2261	454 GS FLX+	Human upper respiratory swab was collected from human subject and incubated at -80°C, then extracted with QIAGEN DNeasy Blood&Tissue kit kit. 16S rDNA V1V3 amplicon library prepared with DNA extract and 454 fusion primers barcoded with 454 MIDs were sequenced on Roche 454 FLX+. Reads were used to QIIME based microbiome analysis.
PRJNA339931	SAMN05615462	SRX2505416	1914S21054T	54	2	1	Oropharynx/Throat (T)		Male	Trumpet		Respiratory microbiome of healthy military personnel						19064	15710	82.4066	454 GS FLX+	Human upper respiratory swab was collected from human subject and incubated at -80°C, then extracted with QIAGEN DNeasy Blood&Tissue kit kit. 16S rDNA V1V3 amplicon library prepared with DNA extract and 454 fusion primers barcoded with 454 MIDs were sequenced on Roche 454 FLX+. Reads were used to QIIME based microbiome analysis.
PRJNA339931	SAMN05615462	SRX2505415	1914S21055A	55	2	1	Anterior nares (A)		Female	Percussion		Respiratory microbiome of healthy military personnel						15370	11984	77.9701	454 GS FLX+	Human upper respiratory swab was collected from human subject and incubated at -80°C, then extracted with QIAGEN DNeasy Blood&Tissue kit kit. 16S rDNA V1V3 amplicon library prepared with DNA extract and 454 fusion primers barcoded with 454 MIDs were sequenced on Roche 454 FLX+. Reads were used to QIIME based microbiome analysis.
PRJNA339931	SAMN05615462	SRX2505414	1914S21055N	55	2	1	Nasopharynx (N)		Female	Percussion		Respiratory microbiome of healthy military personnel						19944	15433	77.3817	454 GS FLX+	Human upper respiratory swab was collected from human subject and incubated at -80°C, then extracted with QIAGEN DNeasy Blood&Tissue kit kit. 16S rDNA V1V3 amplicon library prepared with DNA extract and 454 fusion primers barcoded with 454 MIDs were sequenced on Roche 454 FLX+. Reads were used to QIIME based microbiome analysis.
PRJNA339931	SAMN05615462	SRX2505413	1914S21055T	55	2	1	Oropharynx/Throat (T)		Female	Percussion		Respiratory microbiome of healthy military personnel						21469	16574	77.1997	454 GS FLX+	Human upper respiratory swab was collected from human subject and incubated at -80°C, then extracted with QIAGEN DNeasy Blood&Tissue kit kit. 16S rDNA V1V3 amplicon library prepared with DNA extract and 454 fusion primers barcoded with 454 MIDs were sequenced on Roche 454 FLX+. Reads were used to QIIME based microbiome analysis.
PRJNA339931	SAMN05615462	SRX2505412	1914S21056A	56	2	1	Anterior nares (A)		Male	Percussion		Respiratory microbiome of healthy military personnel						41130	34528	83.9485	454 GS FLX+	Human upper respiratory swab was collected from human subject and incubated at -80°C, then extracted with QIAGEN DNeasy Blood&Tissue kit kit. 16S rDNA V1V3 amplicon library prepared with DNA extract and 454 fusion primers barcoded with 454 MIDs were sequenced on Roche 454 FLX+. Reads were used to QIIME based microbiome analysis.
PRJNA339931	SAMN05615462	SRX2505411	1914S21056N	56	2	1	Nasopharynx (N)		Male	Percussion		Respiratory microbiome of healthy military personnel						8443	6831	80.9073	454 GS FLX+	Human upper respiratory swab was collected from human subject and incubated at -80°C, then extracted with QIAGEN DNeasy Blood&Tissue kit kit. 16S rDNA V1V3 amplicon library prepared with DNA extract and 454 fusion primers barcoded with 454 MIDs were sequenced on Roche 454 FLX+. Reads were used to QIIME based microbiome analysis.
PRJNA339931	SAMN05615462	SRX2505410	1914S21056T	56	2	1	Oropharynx/Throat (T)		Male	Percussion		Respiratory microbiome of healthy military personnel						29135	24551	84.2663	454 GS FLX+	Human upper respiratory swab was collected from human subject and incubated at -80°C, then extracted with QIAGEN DNeasy Blood&Tissue kit kit. 16S rDNA V1V3 amplicon library prepared with DNA extract and 454 fusion primers barcoded with 454 MIDs were sequenced on Roche 454 FLX+. Reads were used to QIIME based microbiome analysis.
PRJNA339931	SAMN05615462	SRX2505409	1914S21057A	57	2	1	Anterior nares (A)		Male		Flu vaccine	Respiratory microbiome of healthy military personnel						48293	36728	76.0524	454 GS FLX+	Human upper respiratory swab was collected from human subject and incubated at -80°C, then extracted with QIAGEN DNeasy Blood&Tissue kit kit. 16S rDNA V1V3 amplicon library prepared with DNA extract and 454 fusion primers barcoded with 454 MIDs were sequenced on Roche 454 FLX+. Reads were used to QIIME based microbiome analysis.
PRJNA339931	SAMN05615462	SRX2505408	1914S21057N	57	2	1	Nasopharynx (N)		Male		Flu vaccine	Respiratory microbiome of healthy military personnel						26768	20275	75.7434	454 GS FLX+	Human upper respiratory swab was collected from human subject and incubated at -80°C, then extracted with QIAGEN DNeasy Blood&Tissue kit kit. 16S rDNA V1V3 amplicon library prepared with DNA extract and 454 fusion primers barcoded with 454 MIDs were sequenced on Roche 454 FLX+. Reads were used to QIIME based microbiome analysis.
PRJNA339931	SAMN05615462	SRX2505407	1914S21057T	57	2	1	Oropharynx/Throat (T)		Male		Flu vaccine	Respiratory microbiome of healthy military personnel						20856	15575	74.6787	454 GS FLX+	Human upper respiratory swab was collected from human subject and incubated at -80°C, then extracted with QIAGEN DNeasy Blood&Tissue kit kit. 16S rDNA V1V3 amplicon library prepared with DNA extract and 454 fusion primers barcoded with 454 MIDs were sequenced on Roche 454 FLX+. Reads were used to QIIME based microbiome analysis.
PRJNA339931	SAMN05615462	SRX2505406	1914S21058A	58	2	1	Anterior nares (A)		Male			Respiratory microbiome of healthy military personnel						30922	23511	76.0332	454 GS FLX+	Human upper respiratory swab was collected from human subject and incubated at -80°C, then extracted with QIAGEN DNeasy Blood&Tissue kit kit. 16S rDNA V1V3 amplicon library prepared with DNA extract and 454 fusion primers barcoded with 454 MIDs were sequenced on Roche 454 FLX+. Reads were used to QIIME based microbiome analysis.
PRJNA339931	SAMN05615462	SRX2505405	1914S21058N	58	2	1	Nasopharynx (N)		Male			Respiratory microbiome of healthy military personnel						35145	26846	76.3864	454 GS FLX+	Human upper respiratory swab was collected from human subject and incubated at -80°C, then extracted with QIAGEN DNeasy Blood&Tissue kit kit. 16S rDNA V1V3 amplicon library prepared with DNA extract and 454 fusion primers barcoded with 454 MIDs were sequenced on Roche 454 FLX+. Reads were used to QIIME based microbiome analysis.
PRJNA339931	SAMN05615462	SRX2505404	1914S21058T	58	2	1	Oropharynx/Throat (T)		Male			Respiratory microbiome of healthy military personnel						25096	18574	74.0118	454 GS FLX+	Human upper respiratory swab was collected from human subject and incubated at -80°C, then extracted with QIAGEN DNeasy Blood&Tissue kit kit. 16S rDNA V1V3 amplicon library prepared with DNA extract and 454 fusion primers barcoded with 454 MIDs were sequenced on Roche 454 FLX+. Reads were used to QIIME based microbiome analysis.
PRJNA339931	SAMN05615462	SRX2505723	1914S21059A	59	2	1	Anterior nares (A)		Male			Respiratory microbiome of healthy military personnel						25706	20092	78.1607	454 GS FLX+	Human upper respiratory swab was collected from human subject and incubated at -80°C, then extracted with QIAGEN DNeasy Blood&Tissue kit kit. 16S rDNA V1V3 amplicon library prepared with DNA extract and 454 fusion primers barcoded with 454 MIDs were sequenced on Roche 454 FLX+. Reads were used to QIIME based microbiome analysis.
PRJNA339931	SAMN05615462	SRX2505722	1914S21059N	59	2	1	Nasopharynx (N)		Male			Respiratory microbiome of healthy military personnel						17525	13705	78.2026	454 GS FLX+	Human upper respiratory swab was collected from human subject and incubated at -80°C, then extracted with QIAGEN DNeasy Blood&Tissue kit kit. 16S rDNA V1V3 amplicon library prepared with DNA extract and 454 fusion primers barcoded with 454 MIDs were sequenced on Roche 454 FLX+. Reads were used to QIIME based microbiome analysis.
PRJNA339931	SAMN05615462	SRX2505721	1914S21059T	59	2	1	Oropharynx/Throat (T)		Male			Respiratory microbiome of healthy military personnel						11075	8571	77.3905	454 GS FLX+	Human upper respiratory swab was collected from human subject and incubated at -80°C, then extracted with QIAGEN DNeasy Blood&Tissue kit kit. 16S rDNA V1V3 amplicon library prepared with DNA extract and 454 fusion primers barcoded with 454 MIDs were sequenced on Roche 454 FLX+. Reads were used to QIIME based microbiome analysis.
PRJNA339931	SAMN05615462	SRX2505720	1914S21060A	60	2	1	Anterior nares (A)		Male		Flu Shot	Respiratory microbiome of healthy military personnel						18682	11827	63.3069	454 GS FLX+	Human upper respiratory swab was collected from human subject and incubated at -80°C, then extracted with QIAGEN DNeasy Blood&Tissue kit kit. 16S rDNA V1V3 amplicon library prepared with DNA extract and 454 fusion primers barcoded with 454 MIDs were sequenced on Roche 454 FLX+. Reads were used to QIIME based microbiome analysis.
PRJNA339931	SAMN05615462	SRX2505719	1914S21060N	60	2	1	Nasopharynx (N)		Male		Flu Shot	Respiratory microbiome of healthy military personnel						20566	13109	63.7411	454 GS FLX+	Human upper respiratory swab was collected from human subject and incubated at -80°C, then extracted with QIAGEN DNeasy Blood&Tissue kit kit. 16S rDNA V1V3 amplicon library prepared with DNA extract and 454 fusion primers barcoded with 454 MIDs were sequenced on Roche 454 FLX+. Reads were used to QIIME based microbiome analysis.
PRJNA339931	SAMN05615462	SRX2505718	1914S21060T	60	2	1	Oropharynx/Throat (T)		Male		Flu Shot	Respiratory microbiome of healthy military personnel						22297	14352	64.3674	454 GS FLX+	Human upper respiratory swab was collected from human subject and incubated at -80°C, then extracted with QIAGEN DNeasy Blood&Tissue kit kit. 16S rDNA V1V3 amplicon library prepared with DNA extract and 454 fusion primers barcoded with 454 MIDs were sequenced on Roche 454 FLX+. Reads were used to QIIME based microbiome analysis.
PRJNA339931	SAMN05615462	SRX2505717	1914S21061A	61	2	1	Anterior nares (A)		Male			Respiratory microbiome of healthy military personnel						30106	22869	75.9616	454 GS FLX+	Human upper respiratory swab was collected from human subject and incubated at -80°C, then extracted with QIAGEN DNeasy Blood&Tissue kit kit. 16S rDNA V1V3 amplicon library prepared with DNA extract and 454 fusion primers barcoded with 454 MIDs were sequenced on Roche 454 FLX+. Reads were used to QIIME based microbiome analysis.
PRJNA339931	SAMN05615462	SRX2505716	1914S21061N	61	2	1	Nasopharynx (N)		Male			Respiratory microbiome of healthy military personnel						19182	14713	76.7021	454 GS FLX+	Human upper respiratory swab was collected from human subject and incubated at -80°C, then extracted with QIAGEN DNeasy Blood&Tissue kit kit. 16S rDNA V1V3 amplicon library prepared with DNA extract and 454 fusion primers barcoded with 454 MIDs were sequenced on Roche 454 FLX+. Reads were used to QIIME based microbiome analysis.
PRJNA339931	SAMN05615462	SRX2505715	1914S21061T	61	2	1	Oropharynx/Throat (T)		Male			Respiratory microbiome of healthy military personnel						38882	29371	75.5388	454 GS FLX+	Human upper respiratory swab was collected from human subject and incubated at -80°C, then extracted with QIAGEN DNeasy Blood&Tissue kit kit. 16S rDNA V1V3 amplicon library prepared with DNA extract and 454 fusion primers barcoded with 454 MIDs were sequenced on Roche 454 FLX+. Reads were used to QIIME based microbiome analysis.
PRJNA339931	SAMN05615462	SRX2505714	1914S21062A	62	2	1	Anterior nares (A)		Male			Respiratory microbiome of healthy military personnel						16988	12741	75	454 GS FLX+	Human upper respiratory swab was collected from human subject and incubated at -80°C, then extracted with QIAGEN DNeasy Blood&Tissue kit kit. 16S rDNA V1V3 amplicon library prepared with DNA extract and 454 fusion primers barcoded with 454 MIDs were sequenced on Roche 454 FLX+. Reads were used to QIIME based microbiome analysis.
PRJNA339931	SAMN05615462	SRX2505713	1914S21062N	62	2	1	Nasopharynx (N)		Male			Respiratory microbiome of healthy military personnel						44287	33564	75.7875	454 GS FLX+	Human upper respiratory swab was collected from human subject and incubated at -80°C, then extracted with QIAGEN DNeasy Blood&Tissue kit kit. 16S rDNA V1V3 amplicon library prepared with DNA extract and 454 fusion primers barcoded with 454 MIDs were sequenced on Roche 454 FLX+. Reads were used to QIIME based microbiome analysis.
PRJNA339931	SAMN05615462	SRX2505712	1914S21062T	62	2	1	Oropharynx/Throat (T)		Male			Respiratory microbiome of healthy military personnel						16531	12451	75.3191	454 GS FLX+	Human upper respiratory swab was collected from human subject and incubated at -80°C, then extracted with QIAGEN DNeasy Blood&Tissue kit kit. 16S rDNA V1V3 amplicon library prepared with DNA extract and 454 fusion primers barcoded with 454 MIDs were sequenced on Roche 454 FLX+. Reads were used to QIIME based microbiome analysis.
PRJNA339931	SAMN05615462	SRX2505711	1914S21063A	63	2	1	Anterior nares (A)		Male	Drum major		Respiratory microbiome of healthy military personnel						47689	37321	78.2591	454 GS FLX+	Human upper respiratory swab was collected from human subject and incubated at -80°C, then extracted with QIAGEN DNeasy Blood&Tissue kit kit. 16S rDNA V1V3 amplicon library prepared with DNA extract and 454 fusion primers barcoded with 454 MIDs were sequenced on Roche 454 FLX+. Reads were used to QIIME based microbiome analysis.
PRJNA339931	SAMN05615462	SRX2505710	1914S21063N	63	2	1	Nasopharynx (N)		Male	Drum major		Respiratory microbiome of healthy military personnel						55078	43478	78.939	454 GS FLX+	Human upper respiratory swab was collected from human subject and incubated at -80°C, then extracted with QIAGEN DNeasy Blood&Tissue kit kit. 16S rDNA V1V3 amplicon library prepared with DNA extract and 454 fusion primers barcoded with 454 MIDs were sequenced on Roche 454 FLX+. Reads were used to QIIME based microbiome analysis.
PRJNA339931	SAMN05615462	SRX2505709	1914S21063T	63	2	1	Oropharynx/Throat (T)		Male	Drum major		Respiratory microbiome of healthy military personnel						30336	23173	76.3878	454 GS FLX+	Human upper respiratory swab was collected from human subject and incubated at -80°C, then extracted with QIAGEN DNeasy Blood&Tissue kit kit. 16S rDNA V1V3 amplicon library prepared with DNA extract and 454 fusion primers barcoded with 454 MIDs were sequenced on Roche 454 FLX+. Reads were used to QIIME based microbiome analysis.
PRJNA339931	SAMN05615462	SRX2500591	1914S22014A	14	2	2	Anterior nares (A)		Male			Respiratory microbiome of healthy military personnel						25891	18376	70.9745	454 GS FLX+	Human upper respiratory swab was collected from human subject and incubated at -80°C, then extracted with QIAGEN DNeasy Blood&Tissue kit kit. 16S rDNA V1V3 amplicon library prepared with DNA extract and 454 fusion primers barcoded with 454 MIDs were sequenced on Roche 454 FLX+. Reads were used to QIIME based microbiome analysis.
PRJNA339931	SAMN05615462	SRX2500590	1914S22014N	14	2	2	Nasopharynx (N)		Male			Respiratory microbiome of healthy military personnel						29015	21200	73.0657	454 GS FLX+	Human upper respiratory swab was collected from human subject and incubated at -80°C, then extracted with QIAGEN DNeasy Blood&Tissue kit kit. 16S rDNA V1V3 amplicon library prepared with DNA extract and 454 fusion primers barcoded with 454 MIDs were sequenced on Roche 454 FLX+. Reads were used to QIIME based microbiome analysis.
PRJNA339931	SAMN05615462	SRX2500589	1914S22014T	14	2	2	Oropharynx/Throat (T)		Male			Respiratory microbiome of healthy military personnel						15515	11176	72.0335	454 GS FLX+	Human upper respiratory swab was collected from human subject and incubated at -80°C, then extracted with QIAGEN DNeasy Blood&Tissue kit kit. 16S rDNA V1V3 amplicon library prepared with DNA extract and 454 fusion primers barcoded with 454 MIDs were sequenced on Roche 454 FLX+. Reads were used to QIIME based microbiome analysis.
PRJNA339931	SAMN05615462	SRX2500570	1914S22015A	15	2	2	Anterior nares (A)		Male	Saxophone	Flu vaccine	Respiratory microbiome of healthy military personnel						21334	16367	76.7179	454 GS FLX+	Human upper respiratory swab was collected from human subject and incubated at -80°C, then extracted with QIAGEN DNeasy Blood&Tissue kit kit. 16S rDNA V1V3 amplicon library prepared with DNA extract and 454 fusion primers barcoded with 454 MIDs were sequenced on Roche 454 FLX+. Reads were used to QIIME based microbiome analysis.
PRJNA339931	SAMN05615462	SRX2500569	1914S22015N	15	2	2	Nasopharynx (N)		Male	Saxophone	Flu vaccine	Respiratory microbiome of healthy military personnel						10702	7867	73.5096	454 GS FLX+	Human upper respiratory swab was collected from human subject and incubated at -80°C, then extracted with QIAGEN DNeasy Blood&Tissue kit kit. 16S rDNA V1V3 amplicon library prepared with DNA extract and 454 fusion primers barcoded with 454 MIDs were sequenced on Roche 454 FLX+. Reads were used to QIIME based microbiome analysis.
PRJNA339931	SAMN05615462	SRX2500568	1914S22015T	15	2	2	Oropharynx/Throat (T)		Male	Saxophone	Flu vaccine	Respiratory microbiome of healthy military personnel						16333	12746	78.0383	454 GS FLX+	Human upper respiratory swab was collected from human subject and incubated at -80°C, then extracted with QIAGEN DNeasy Blood&Tissue kit kit. 16S rDNA V1V3 amplicon library prepared with DNA extract and 454 fusion primers barcoded with 454 MIDs were sequenced on Roche 454 FLX+. Reads were used to QIIME based microbiome analysis.
PRJNA339931	SAMN05615462	SRX2500546	1914S22016A	16	2	2	Anterior nares (A)		Male	Trombone		Respiratory microbiome of healthy military personnel						31325	24086	76.8907	454 GS FLX+	Human upper respiratory swab was collected from human subject and incubated at -80°C, then extracted with QIAGEN DNeasy Blood&Tissue kit kit. 16S rDNA V1V3 amplicon library prepared with DNA extract and 454 fusion primers barcoded with 454 MIDs were sequenced on Roche 454 FLX+. Reads were used to QIIME based microbiome analysis.
PRJNA339931	SAMN05615462	SRX2500545	1914S22016N	16	2	2	Nasopharynx (N)		Male	Trombone		Respiratory microbiome of healthy military personnel						29357	22598	76.9765	454 GS FLX+	Human upper respiratory swab was collected from human subject and incubated at -80°C, then extracted with QIAGEN DNeasy Blood&Tissue kit kit. 16S rDNA V1V3 amplicon library prepared with DNA extract and 454 fusion primers barcoded with 454 MIDs were sequenced on Roche 454 FLX+. Reads were used to QIIME based microbiome analysis.
PRJNA339931	SAMN05615462	SRX2500544	1914S22016T	16	2	2	Oropharynx/Throat (T)		Male	Trombone		Respiratory microbiome of healthy military personnel						26584	20149	75.7937	454 GS FLX+	Human upper respiratory swab was collected from human subject and incubated at -80°C, then extracted with QIAGEN DNeasy Blood&Tissue kit kit. 16S rDNA V1V3 amplicon library prepared with DNA extract and 454 fusion primers barcoded with 454 MIDs were sequenced on Roche 454 FLX+. Reads were used to QIIME based microbiome analysis.
PRJNA339931	SAMN05615462	SRX2500522	1914S22017A	17	2	2	Anterior nares (A)		Male	Trombone		Respiratory microbiome of healthy military personnel						9910	6381	64.3895	454 GS FLX+	Human upper respiratory swab was collected from human subject and incubated at -80°C, then extracted with QIAGEN DNeasy Blood&Tissue kit kit. 16S rDNA V1V3 amplicon library prepared with DNA extract and 454 fusion primers barcoded with 454 MIDs were sequenced on Roche 454 FLX+. Reads were used to QIIME based microbiome analysis.
PRJNA339931	SAMN05615462	SRX2500521	1914S22017N	17	2	2	Nasopharynx (N)		Male	Trombone		Respiratory microbiome of healthy military personnel						10669	6758	63.3424	454 GS FLX+	Human upper respiratory swab was collected from human subject and incubated at -80°C, then extracted with QIAGEN DNeasy Blood&Tissue kit kit. 16S rDNA V1V3 amplicon library prepared with DNA extract and 454 fusion primers barcoded with 454 MIDs were sequenced on Roche 454 FLX+. Reads were used to QIIME based microbiome analysis.
PRJNA339931	SAMN05615462	SRX2500520	1914S22017T	17	2	2	Oropharynx/Throat (T)		Male	Trombone		Respiratory microbiome of healthy military personnel						27819	17293	62.1626	454 GS FLX+	Human upper respiratory swab was collected from human subject and incubated at -80°C, then extracted with QIAGEN DNeasy Blood&Tissue kit kit. 16S rDNA V1V3 amplicon library prepared with DNA extract and 454 fusion primers barcoded with 454 MIDs were sequenced on Roche 454 FLX+. Reads were used to QIIME based microbiome analysis.
PRJNA339931	SAMN05615462	SRX2500498	1914S22017A	18	2	2	Anterior nares (A)		Male	Trumpet	Flu Mist	Respiratory microbiome of healthy military personnel						29214	24526	83.9529	454 GS FLX+	Human upper respiratory swab was collected from human subject and incubated at -80°C, then extracted with QIAGEN DNeasy Blood&Tissue kit kit. 16S rDNA V1V3 amplicon library prepared with DNA extract and 454 fusion primers barcoded with 454 MIDs were sequenced on Roche 454 FLX+. Reads were used to QIIME based microbiome analysis.
PRJNA339931	SAMN05615462	SRX2500497	1914S22017N	18	2	2	Nasopharynx (N)		Male	Trumpet	Flu Mist	Respiratory microbiome of healthy military personnel						5905	4808	81.4225	454 GS FLX+	Human upper respiratory swab was collected from human subject and incubated at -80°C, then extracted with QIAGEN DNeasy Blood&Tissue kit kit. 16S rDNA V1V3 amplicon library prepared with DNA extract and 454 fusion primers barcoded with 454 MIDs were sequenced on Roche 454 FLX+. Reads were used to QIIME based microbiome analysis.
PRJNA339931	SAMN05615462	SRX2500496	1914S22017T	18	2	2	Oropharynx/Throat (T)		Male	Trumpet	Flu Mist	Respiratory microbiome of healthy military personnel						20762	17478	84.1826	454 GS FLX+	Human upper respiratory swab was collected from human subject and incubated at -80°C, then extracted with QIAGEN DNeasy Blood&Tissue kit kit. 16S rDNA V1V3 amplicon library prepared with DNA extract and 454 fusion primers barcoded with 454 MIDs were sequenced on Roche 454 FLX+. Reads were used to QIIME based microbiome analysis.
PRJNA339931	SAMN05615462	SRX2501701	1914S22019A	19	2	2	Anterior nares (A)		Male	Trumpet		Respiratory microbiome of healthy military personnel						32309	24836	76.8702	454 GS FLX+	Human upper respiratory swab was collected from human subject and incubated at -80°C, then extracted with QIAGEN DNeasy Blood&Tissue kit kit. 16S rDNA V1V3 amplicon library prepared with DNA extract and 454 fusion primers barcoded with 454 MIDs were sequenced on Roche 454 FLX+. Reads were used to QIIME based microbiome analysis.
PRJNA339931	SAMN05615462	SRX2501700	1914S22019N	19	2	2	Nasopharynx (N)		Male	Trumpet		Respiratory microbiome of healthy military personnel						24108	18651	77.3644	454 GS FLX+	Human upper respiratory swab was collected from human subject and incubated at -80°C, then extracted with QIAGEN DNeasy Blood&Tissue kit kit. 16S rDNA V1V3 amplicon library prepared with DNA extract and 454 fusion primers barcoded with 454 MIDs were sequenced on Roche 454 FLX+. Reads were used to QIIME based microbiome analysis.
PRJNA339931	SAMN05615462	SRX2501699	1914S22019T	19	2	2	Oropharynx/Throat (T)		Male	Trumpet		Respiratory microbiome of healthy military personnel						24428	19292	78.9749	454 GS FLX+	Human upper respiratory swab was collected from human subject and incubated at -80°C, then extracted with QIAGEN DNeasy Blood&Tissue kit kit. 16S rDNA V1V3 amplicon library prepared with DNA extract and 454 fusion primers barcoded with 454 MIDs were sequenced on Roche 454 FLX+. Reads were used to QIIME based microbiome analysis.
PRJNA339931	SAMN05615462	SRX2501698	1914S22020A	20	2	2	Anterior nares (A)		Male	Trumpet		Respiratory microbiome of healthy military personnel						23249	14582	62.721	454 GS FLX+	Human upper respiratory swab was collected from human subject and incubated at -80°C, then extracted with QIAGEN DNeasy Blood&Tissue kit kit. 16S rDNA V1V3 amplicon library prepared with DNA extract and 454 fusion primers barcoded with 454 MIDs were sequenced on Roche 454 FLX+. Reads were used to QIIME based microbiome analysis.
PRJNA339931	SAMN05615462	SRX2501697	1914S22020N	20	2	2	Nasopharynx (N)		Male	Trumpet		Respiratory microbiome of healthy military personnel						16241	9993	61.5295	454 GS FLX+	Human upper respiratory swab was collected from human subject and incubated at -80°C, then extracted with QIAGEN DNeasy Blood&Tissue kit kit. 16S rDNA V1V3 amplicon library prepared with DNA extract and 454 fusion primers barcoded with 454 MIDs were sequenced on Roche 454 FLX+. Reads were used to QIIME based microbiome analysis.
PRJNA339931	SAMN05615462	SRX2501696	1914S22020T	20	2	2	Oropharynx/Throat (T)		Male	Trumpet		Respiratory microbiome of healthy military personnel						23495	14463	61.5578	454 GS FLX+	Human upper respiratory swab was collected from human subject and incubated at -80°C, then extracted with QIAGEN DNeasy Blood&Tissue kit kit. 16S rDNA V1V3 amplicon library prepared with DNA extract and 454 fusion primers barcoded with 454 MIDs were sequenced on Roche 454 FLX+. Reads were used to QIIME based microbiome analysis.
PRJNA339931	SAMN05615462	SRX2501695	1914S22021A	21	2	2	Anterior nares (A)		Male	Saxophone		Respiratory microbiome of healthy military personnel						23423	18544	79.17	454 GS FLX+	Human upper respiratory swab was collected from human subject and incubated at -80°C, then extracted with QIAGEN DNeasy Blood&Tissue kit kit. 16S rDNA V1V3 amplicon library prepared with DNA extract and 454 fusion primers barcoded with 454 MIDs were sequenced on Roche 454 FLX+. Reads were used to QIIME based microbiome analysis.
PRJNA339931	SAMN05615462	SRX2501694	1914S22021N	21	2	2	Nasopharynx (N)		Male	Saxophone		Respiratory microbiome of healthy military personnel						21062	16767	79.6078	454 GS FLX+	Human upper respiratory swab was collected from human subject and incubated at -80°C, then extracted with QIAGEN DNeasy Blood&Tissue kit kit. 16S rDNA V1V3 amplicon library prepared with DNA extract and 454 fusion primers barcoded with 454 MIDs were sequenced on Roche 454 FLX+. Reads were used to QIIME based microbiome analysis.
PRJNA339931	SAMN05615462	SRX2501693	1914S22021T	21	2	2	Oropharynx/Throat (T)		Male	Saxophone		Respiratory microbiome of healthy military personnel						16869	12895	76.442	454 GS FLX+	Human upper respiratory swab was collected from human subject and incubated at -80°C, then extracted with QIAGEN DNeasy Blood&Tissue kit kit. 16S rDNA V1V3 amplicon library prepared with DNA extract and 454 fusion primers barcoded with 454 MIDs were sequenced on Roche 454 FLX+. Reads were used to QIIME based microbiome analysis.
PRJNA339931	SAMN05615462	SRX2501692	1914S22022A	22	2	2	Anterior nares (A)		Male			Respiratory microbiome of healthy military personnel						27372	23035	84.1553	454 GS FLX+	Human upper respiratory swab was collected from human subject and incubated at -80°C, then extracted with QIAGEN DNeasy Blood&Tissue kit kit. 16S rDNA V1V3 amplicon library prepared with DNA extract and 454 fusion primers barcoded with 454 MIDs were sequenced on Roche 454 FLX+. Reads were used to QIIME based microbiome analysis.
PRJNA339931	SAMN05615462	SRX2501691	1914S22022N	22	2	2	Nasopharynx (N)		Male			Respiratory microbiome of healthy military personnel						23374	18879	80.7692	454 GS FLX+	Human upper respiratory swab was collected from human subject and incubated at -80°C, then extracted with QIAGEN DNeasy Blood&Tissue kit kit. 16S rDNA V1V3 amplicon library prepared with DNA extract and 454 fusion primers barcoded with 454 MIDs were sequenced on Roche 454 FLX+. Reads were used to QIIME based microbiome analysis.
PRJNA339931	SAMN05615462	SRX2501690	1914S22022T	22	2	2	Oropharynx/Throat (T)		Male			Respiratory microbiome of healthy military personnel						6498	5477	84.2875	454 GS FLX+	Human upper respiratory swab was collected from human subject and incubated at -80°C, then extracted with QIAGEN DNeasy Blood&Tissue kit kit. 16S rDNA V1V3 amplicon library prepared with DNA extract and 454 fusion primers barcoded with 454 MIDs were sequenced on Roche 454 FLX+. Reads were used to QIIME based microbiome analysis.
PRJNA339931	SAMN05615462	SRX2501689	1914S22023A	23	2	2	Anterior nares (A)		Male	Trumpet	Flu Shot	Respiratory microbiome of healthy military personnel						21435	13543	63.1817	454 GS FLX+	Human upper respiratory swab was collected from human subject and incubated at -80°C, then extracted with QIAGEN DNeasy Blood&Tissue kit kit. 16S rDNA V1V3 amplicon library prepared with DNA extract and 454 fusion primers barcoded with 454 MIDs were sequenced on Roche 454 FLX+. Reads were used to QIIME based microbiome analysis.
PRJNA339931	SAMN05615462	SRX2501688	1914S22023N	23	2	2	Nasopharynx (N)		Male	Trumpet	Flu Shot	Respiratory microbiome of healthy military personnel						22165	14131	63.7537	454 GS FLX+	Human upper respiratory swab was collected from human subject and incubated at -80°C, then extracted with QIAGEN DNeasy Blood&Tissue kit kit. 16S rDNA V1V3 amplicon library prepared with DNA extract and 454 fusion primers barcoded with 454 MIDs were sequenced on Roche 454 FLX+. Reads were used to QIIME based microbiome analysis.
PRJNA339931	SAMN05615462	SRX2501687	1914S22023T	23	2	2	Oropharynx/Throat (T)		Male	Trumpet	Flu Shot	Respiratory microbiome of healthy military personnel						16962	10310	60.7829	454 GS FLX+	Human upper respiratory swab was collected from human subject and incubated at -80°C, then extracted with QIAGEN DNeasy Blood&Tissue kit kit. 16S rDNA V1V3 amplicon library prepared with DNA extract and 454 fusion primers barcoded with 454 MIDs were sequenced on Roche 454 FLX+. Reads were used to QIIME based microbiome analysis.
PRJNA339931	SAMN05615462	SRX2501835	1914S22024A	24	2	2	Anterior nares (A)		Male	Tuba		Respiratory microbiome of healthy military personnel						16886	13813	81.8015	454 GS FLX+	Human upper respiratory swab was collected from human subject and incubated at -80°C, then extracted with QIAGEN DNeasy Blood&Tissue kit kit. 16S rDNA V1V3 amplicon library prepared with DNA extract and 454 fusion primers barcoded with 454 MIDs were sequenced on Roche 454 FLX+. Reads were used to QIIME based microbiome analysis.
PRJNA339931	SAMN05615462	SRX2501834	1914S22024N	24	2	2	Nasopharynx (N)		Male	Tuba		Respiratory microbiome of healthy military personnel						17935	14675	81.8233	454 GS FLX+	Human upper respiratory swab was collected from human subject and incubated at -80°C, then extracted with QIAGEN DNeasy Blood&Tissue kit kit. 16S rDNA V1V3 amplicon library prepared with DNA extract and 454 fusion primers barcoded with 454 MIDs were sequenced on Roche 454 FLX+. Reads were used to QIIME based microbiome analysis.
PRJNA339931	SAMN05615462	SRX2501833	1914S22024T	24	2	2	Oropharynx/Throat (T)		Male	Tuba		Respiratory microbiome of healthy military personnel						12904	10335	80.0914	454 GS FLX+	Human upper respiratory swab was collected from human subject and incubated at -80°C, then extracted with QIAGEN DNeasy Blood&Tissue kit kit. 16S rDNA V1V3 amplicon library prepared with DNA extract and 454 fusion primers barcoded with 454 MIDs were sequenced on Roche 454 FLX+. Reads were used to QIIME based microbiome analysis.
PRJNA339931	SAMN05615462	SRX2501832	1914S22025A	25	2	2	Anterior nares (A)		Male	Clarinet		Respiratory microbiome of healthy military personnel						31060	26166	84.2434	454 GS FLX+	Human upper respiratory swab was collected from human subject and incubated at -80°C, then extracted with QIAGEN DNeasy Blood&Tissue kit kit. 16S rDNA V1V3 amplicon library prepared with DNA extract and 454 fusion primers barcoded with 454 MIDs were sequenced on Roche 454 FLX+. Reads were used to QIIME based microbiome analysis.
PRJNA339931	SAMN05615462	SRX2501831	1914S22025N	25	2	2	Nasopharynx (N)		Male	Clarinet		Respiratory microbiome of healthy military personnel						16078	13501	83.9719	454 GS FLX+	Human upper respiratory swab was collected from human subject and incubated at -80°C, then extracted with QIAGEN DNeasy Blood&Tissue kit kit. 16S rDNA V1V3 amplicon library prepared with DNA extract and 454 fusion primers barcoded with 454 MIDs were sequenced on Roche 454 FLX+. Reads were used to QIIME based microbiome analysis.
PRJNA339931	SAMN05615462	SRX2501830	1914S22025T	25	2	2	Oropharynx/Throat (T)		Male	Clarinet		Respiratory microbiome of healthy military personnel						25950	22164	85.4104	454 GS FLX+	Human upper respiratory swab was collected from human subject and incubated at -80°C, then extracted with QIAGEN DNeasy Blood&Tissue kit kit. 16S rDNA V1V3 amplicon library prepared with DNA extract and 454 fusion primers barcoded with 454 MIDs were sequenced on Roche 454 FLX+. Reads were used to QIIME based microbiome analysis.
PRJNA339931	SAMN05615462	SRX2501829	1914S22026A	26	2	2	Anterior nares (A)		Male	Saxophone	Flu Mist	Respiratory microbiome of healthy military personnel						26842	21023	78.3213	454 GS FLX+	Human upper respiratory swab was collected from human subject and incubated at -80°C, then extracted with QIAGEN DNeasy Blood&Tissue kit kit. 16S rDNA V1V3 amplicon library prepared with DNA extract and 454 fusion primers barcoded with 454 MIDs were sequenced on Roche 454 FLX+. Reads were used to QIIME based microbiome analysis.
PRJNA339931	SAMN05615462	SRX2501828	1914S22026N	26	2	2	Nasopharynx (N)		Male	Saxophone	Flu Mist	Respiratory microbiome of healthy military personnel						19212	14933	77.7275	454 GS FLX+	Human upper respiratory swab was collected from human subject and incubated at -80°C, then extracted with QIAGEN DNeasy Blood&Tissue kit kit. 16S rDNA V1V3 amplicon library prepared with DNA extract and 454 fusion primers barcoded with 454 MIDs were sequenced on Roche 454 FLX+. Reads were used to QIIME based microbiome analysis.
PRJNA339931	SAMN05615462	SRX2501827	1914S22026T	26	2	2	Oropharynx/Throat (T)		Male	Saxophone	Flu Mist	Respiratory microbiome of healthy military personnel						26719	20706	77.4954	454 GS FLX+	Human upper respiratory swab was collected from human subject and incubated at -80°C, then extracted with QIAGEN DNeasy Blood&Tissue kit kit. 16S rDNA V1V3 amplicon library prepared with DNA extract and 454 fusion primers barcoded with 454 MIDs were sequenced on Roche 454 FLX+. Reads were used to QIIME based microbiome analysis.
PRJNA339931	SAMN05615462	SRX2501826	1914S22027A	27	2	2	Anterior nares (A)		Female	Violin		Respiratory microbiome of healthy military personnel						19661	16206	82.4271	454 GS FLX+	Human upper respiratory swab was collected from human subject and incubated at -80°C, then extracted with QIAGEN DNeasy Blood&Tissue kit kit. 16S rDNA V1V3 amplicon library prepared with DNA extract and 454 fusion primers barcoded with 454 MIDs were sequenced on Roche 454 FLX+. Reads were used to QIIME based microbiome analysis.
PRJNA339931	SAMN05615462	SRX2501825	1914S22027N	27	2	2	Nasopharynx (N)		Female	Violin		Respiratory microbiome of healthy military personnel						15299	12100	79.0901	454 GS FLX+	Human upper respiratory swab was collected from human subject and incubated at -80°C, then extracted with QIAGEN DNeasy Blood&Tissue kit kit. 16S rDNA V1V3 amplicon library prepared with DNA extract and 454 fusion primers barcoded with 454 MIDs were sequenced on Roche 454 FLX+. Reads were used to QIIME based microbiome analysis.
PRJNA339931	SAMN05615462	SRX2501824	1914S22027T	27	2	2	Oropharynx/Throat (T)		Female	Violin		Respiratory microbiome of healthy military personnel						16226	13361	82.3432	454 GS FLX+	Human upper respiratory swab was collected from human subject and incubated at -80°C, then extracted with QIAGEN DNeasy Blood&Tissue kit kit. 16S rDNA V1V3 amplicon library prepared with DNA extract and 454 fusion primers barcoded with 454 MIDs were sequenced on Roche 454 FLX+. Reads were used to QIIME based microbiome analysis.
PRJNA339931	SAMN05615462	SRX2501823	1914S22028A	28	2	2	Anterior nares (A)		Male	Saxophone		Respiratory microbiome of healthy military personnel						25106	18804	74.8984	454 GS FLX+	Human upper respiratory swab was collected from human subject and incubated at -80°C, then extracted with QIAGEN DNeasy Blood&Tissue kit kit. 16S rDNA V1V3 amplicon library prepared with DNA extract and 454 fusion primers barcoded with 454 MIDs were sequenced on Roche 454 FLX+. Reads were used to QIIME based microbiome analysis.
PRJNA339931	SAMN05615462	SRX2501822	1914S22028N	28	2	2	Nasopharynx (N)		Male	Saxophone		Respiratory microbiome of healthy military personnel						21741	16554	76.1419	454 GS FLX+	Human upper respiratory swab was collected from human subject and incubated at -80°C, then extracted with QIAGEN DNeasy Blood&Tissue kit kit. 16S rDNA V1V3 amplicon library prepared with DNA extract and 454 fusion primers barcoded with 454 MIDs were sequenced on Roche 454 FLX+. Reads were used to QIIME based microbiome analysis.
PRJNA339931	SAMN05615462	SRX2501821	1914S22028T	28	2	2	Oropharynx/Throat (T)		Male	Saxophone		Respiratory microbiome of healthy military personnel						24525	18457	75.2579	454 GS FLX+	Human upper respiratory swab was collected from human subject and incubated at -80°C, then extracted with QIAGEN DNeasy Blood&Tissue kit kit. 16S rDNA V1V3 amplicon library prepared with DNA extract and 454 fusion primers barcoded with 454 MIDs were sequenced on Roche 454 FLX+. Reads were used to QIIME based microbiome analysis.
PRJNA339931	SAMN05615462	SRX2501970	1914S22029A	29	2	2	Anterior nares (A)		Male			Respiratory microbiome of healthy military personnel						15775	9774	61.9588	454 GS FLX+	Human upper respiratory swab was collected from human subject and incubated at -80°C, then extracted with QIAGEN DNeasy Blood&Tissue kit kit. 16S rDNA V1V3 amplicon library prepared with DNA extract and 454 fusion primers barcoded with 454 MIDs were sequenced on Roche 454 FLX+. Reads were used to QIIME based microbiome analysis.
PRJNA339931	SAMN05615462	SRX2501969	1914S22029N	29	2	2	Nasopharynx (N)		Male			Respiratory microbiome of healthy military personnel						22695	14557	64.1419	454 GS FLX+	Human upper respiratory swab was collected from human subject and incubated at -80°C, then extracted with QIAGEN DNeasy Blood&Tissue kit kit. 16S rDNA V1V3 amplicon library prepared with DNA extract and 454 fusion primers barcoded with 454 MIDs were sequenced on Roche 454 FLX+. Reads were used to QIIME based microbiome analysis.
PRJNA339931	SAMN05615462	SRX2501968	1914S22029T	29	2	2	Oropharynx/Throat (T)		Male			Respiratory microbiome of healthy military personnel						16483	10900	66.1287	454 GS FLX+	Human upper respiratory swab was collected from human subject and incubated at -80°C, then extracted with QIAGEN DNeasy Blood&Tissue kit kit. 16S rDNA V1V3 amplicon library prepared with DNA extract and 454 fusion primers barcoded with 454 MIDs were sequenced on Roche 454 FLX+. Reads were used to QIIME based microbiome analysis.
PRJNA339931	SAMN05615462	SRX2502039	1914S22030A	30	2	2	Anterior nares (A)		Male	Trombone		Respiratory microbiome of healthy military personnel						44038	35079	79.6562	454 GS FLX+	Human upper respiratory swab was collected from human subject and incubated at -80°C, then extracted with QIAGEN DNeasy Blood&Tissue kit kit. 16S rDNA V1V3 amplicon library prepared with DNA extract and 454 fusion primers barcoded with 454 MIDs were sequenced on Roche 454 FLX+. Reads were used to QIIME based microbiome analysis.
PRJNA339931	SAMN05615462	SRX2502038	1914S22030N	30	2	2	Nasopharynx (N)		Male	Trombone		Respiratory microbiome of healthy military personnel						27759	21538	77.5893	454 GS FLX+	Human upper respiratory swab was collected from human subject and incubated at -80°C, then extracted with QIAGEN DNeasy Blood&Tissue kit kit. 16S rDNA V1V3 amplicon library prepared with DNA extract and 454 fusion primers barcoded with 454 MIDs were sequenced on Roche 454 FLX+. Reads were used to QIIME based microbiome analysis.
PRJNA339931	SAMN05615462	SRX2502037	1914S22030T	30	2	2	Oropharynx/Throat (T)		Male	Trombone		Respiratory microbiome of healthy military personnel						19498	15120	77.5464	454 GS FLX+	Human upper respiratory swab was collected from human subject and incubated at -80°C, then extracted with QIAGEN DNeasy Blood&Tissue kit kit. 16S rDNA V1V3 amplicon library prepared with DNA extract and 454 fusion primers barcoded with 454 MIDs were sequenced on Roche 454 FLX+. Reads were used to QIIME based microbiome analysis.
PRJNA339931	SAMN05615462	SRX2502036	1914S22031A	31	2	2	Anterior nares (A)		Male	Vocalist		Respiratory microbiome of healthy military personnel						21651	16859	77.8671	454 GS FLX+	Human upper respiratory swab was collected from human subject and incubated at -80°C, then extracted with QIAGEN DNeasy Blood&Tissue kit kit. 16S rDNA V1V3 amplicon library prepared with DNA extract and 454 fusion primers barcoded with 454 MIDs were sequenced on Roche 454 FLX+. Reads were used to QIIME based microbiome analysis.
PRJNA339931	SAMN05615462	SRX2502035	1914S22031N	31	2	2	Nasopharynx (N)		Male	Vocalist		Respiratory microbiome of healthy military personnel						17743	13732	77.3939	454 GS FLX+	Human upper respiratory swab was collected from human subject and incubated at -80°C, then extracted with QIAGEN DNeasy Blood&Tissue kit kit. 16S rDNA V1V3 amplicon library prepared with DNA extract and 454 fusion primers barcoded with 454 MIDs were sequenced on Roche 454 FLX+. Reads were used to QIIME based microbiome analysis.
PRJNA339931	SAMN05615462	SRX2502034	1914S22031T	31	2	2	Oropharynx/Throat (T)		Male	Vocalist		Respiratory microbiome of healthy military personnel						14264	10567	74.0816	454 GS FLX+	Human upper respiratory swab was collected from human subject and incubated at -80°C, then extracted with QIAGEN DNeasy Blood&Tissue kit kit. 16S rDNA V1V3 amplicon library prepared with DNA extract and 454 fusion primers barcoded with 454 MIDs were sequenced on Roche 454 FLX+. Reads were used to QIIME based microbiome analysis.
PRJNA339931	SAMN05615462	SRX2502033	1914S22032A	32	2	2	Anterior nares (A)		Male	Vocalist		Respiratory microbiome of healthy military personnel						17341	13318	76.8006	454 GS FLX+	Human upper respiratory swab was collected from human subject and incubated at -80°C, then extracted with QIAGEN DNeasy Blood&Tissue kit kit. 16S rDNA V1V3 amplicon library prepared with DNA extract and 454 fusion primers barcoded with 454 MIDs were sequenced on Roche 454 FLX+. Reads were used to QIIME based microbiome analysis.
PRJNA339931	SAMN05615462	SRX2502032	1914S22032N	32	2	2	Nasopharynx (N)		Male	Vocalist		Respiratory microbiome of healthy military personnel						7397	5476	74.03	454 GS FLX+	Human upper respiratory swab was collected from human subject and incubated at -80°C, then extracted with QIAGEN DNeasy Blood&Tissue kit kit. 16S rDNA V1V3 amplicon library prepared with DNA extract and 454 fusion primers barcoded with 454 MIDs were sequenced on Roche 454 FLX+. Reads were used to QIIME based microbiome analysis.
PRJNA339931	SAMN05615462	SRX2502031	1914S22032T	32	2	2	Oropharynx/Throat (T)		Male	Vocalist		Respiratory microbiome of healthy military personnel						17982	13591	75.5811	454 GS FLX+	Human upper respiratory swab was collected from human subject and incubated at -80°C, then extracted with QIAGEN DNeasy Blood&Tissue kit kit. 16S rDNA V1V3 amplicon library prepared with DNA extract and 454 fusion primers barcoded with 454 MIDs were sequenced on Roche 454 FLX+. Reads were used to QIIME based microbiome analysis.
PRJNA339931	SAMN05615462	SRX2502030	1914S22033A	33	2	2	Anterior nares (A)		Male	Vocalist		Respiratory microbiome of healthy military personnel						28262	18053	63.8773	454 GS FLX+	Human upper respiratory swab was collected from human subject and incubated at -80°C, then extracted with QIAGEN DNeasy Blood&Tissue kit kit. 16S rDNA V1V3 amplicon library prepared with DNA extract and 454 fusion primers barcoded with 454 MIDs were sequenced on Roche 454 FLX+. Reads were used to QIIME based microbiome analysis.
PRJNA339931	SAMN05615462	SRX2502029	1914S22033N	33	2	2	Nasopharynx (N)		Male	Vocalist		Respiratory microbiome of healthy military personnel						33980	21755	64.023	454 GS FLX+	Human upper respiratory swab was collected from human subject and incubated at -80°C, then extracted with QIAGEN DNeasy Blood&Tissue kit kit. 16S rDNA V1V3 amplicon library prepared with DNA extract and 454 fusion primers barcoded with 454 MIDs were sequenced on Roche 454 FLX+. Reads were used to QIIME based microbiome analysis.
PRJNA339931	SAMN05615462	SRX2502028	1914S22033T	33	2	2	Oropharynx/Throat (T)		Male	Vocalist		Respiratory microbiome of healthy military personnel						15475	9741	62.9467	454 GS FLX+	Human upper respiratory swab was collected from human subject and incubated at -80°C, then extracted with QIAGEN DNeasy Blood&Tissue kit kit. 16S rDNA V1V3 amplicon library prepared with DNA extract and 454 fusion primers barcoded with 454 MIDs were sequenced on Roche 454 FLX+. Reads were used to QIIME based microbiome analysis.
PRJNA339931	SAMN05615462	SRX2504396	1914S22034A	34	2	2	Anterior nares (A)		Female	Piccolo	Flu Shot	Respiratory microbiome of healthy military personnel						25979	17277	66.5037	454 GS FLX+	Human upper respiratory swab was collected from human subject and incubated at -80°C, then extracted with QIAGEN DNeasy Blood&Tissue kit kit. 16S rDNA V1V3 amplicon library prepared with DNA extract and 454 fusion primers barcoded with 454 MIDs were sequenced on Roche 454 FLX+. Reads were used to QIIME based microbiome analysis.
PRJNA339931	SAMN05615462	SRX2504395	1914S22034N	34	2	2	Nasopharynx (N)		Female	Piccolo	Flu Shot	Respiratory microbiome of healthy military personnel						19441	12630	64.9658	454 GS FLX+	Human upper respiratory swab was collected from human subject and incubated at -80°C, then extracted with QIAGEN DNeasy Blood&Tissue kit kit. 16S rDNA V1V3 amplicon library prepared with DNA extract and 454 fusion primers barcoded with 454 MIDs were sequenced on Roche 454 FLX+. Reads were used to QIIME based microbiome analysis.
PRJNA339931	SAMN05615462	SRX2504394	1914S22034T	34	2	2	Oropharynx/Throat (T)		Female	Piccolo	Flu Shot	Respiratory microbiome of healthy military personnel						17916	11194	62.4805	454 GS FLX+	Human upper respiratory swab was collected from human subject and incubated at -80°C, then extracted with QIAGEN DNeasy Blood&Tissue kit kit. 16S rDNA V1V3 amplicon library prepared with DNA extract and 454 fusion primers barcoded with 454 MIDs were sequenced on Roche 454 FLX+. Reads were used to QIIME based microbiome analysis.
PRJNA339931	SAMN05615462	SRX2504393	1914S22035A	35	2	2	Anterior nares (A)		Male	Trumpet		Respiratory microbiome of healthy military personnel						28459	23253	81.707	454 GS FLX+	Human upper respiratory swab was collected from human subject and incubated at -80°C, then extracted with QIAGEN DNeasy Blood&Tissue kit kit. 16S rDNA V1V3 amplicon library prepared with DNA extract and 454 fusion primers barcoded with 454 MIDs were sequenced on Roche 454 FLX+. Reads were used to QIIME based microbiome analysis.
PRJNA339931	SAMN05615462	SRX2504392	1914S22035N	35	2	2	Nasopharynx (N)		Male	Trumpet		Respiratory microbiome of healthy military personnel						25658	21099	82.2317	454 GS FLX+	Human upper respiratory swab was collected from human subject and incubated at -80°C, then extracted with QIAGEN DNeasy Blood&Tissue kit kit. 16S rDNA V1V3 amplicon library prepared with DNA extract and 454 fusion primers barcoded with 454 MIDs were sequenced on Roche 454 FLX+. Reads were used to QIIME based microbiome analysis.
PRJNA339931	SAMN05615462	SRX2504391	1914S22035T	35	2	2	Oropharynx/Throat (T)		Male	Trumpet		Respiratory microbiome of healthy military personnel						6971	5660	81.1935	454 GS FLX+	Human upper respiratory swab was collected from human subject and incubated at -80°C, then extracted with QIAGEN DNeasy Blood&Tissue kit kit. 16S rDNA V1V3 amplicon library prepared with DNA extract and 454 fusion primers barcoded with 454 MIDs were sequenced on Roche 454 FLX+. Reads were used to QIIME based microbiome analysis.
PRJNA339931	SAMN05615462	SRX2504390	1914S22036A	36	2	2	Anterior nares (A)		Female	Violin		Respiratory microbiome of healthy military personnel						24098	20185	83.7621	454 GS FLX+	Human upper respiratory swab was collected from human subject and incubated at -80°C, then extracted with QIAGEN DNeasy Blood&Tissue kit kit. 16S rDNA V1V3 amplicon library prepared with DNA extract and 454 fusion primers barcoded with 454 MIDs were sequenced on Roche 454 FLX+. Reads were used to QIIME based microbiome analysis.
PRJNA339931	SAMN05615462	SRX2504389	1914S22036N	36	2	2	Nasopharynx (N)		Female	Violin		Respiratory microbiome of healthy military personnel						23219	19432	83.6901	454 GS FLX+	Human upper respiratory swab was collected from human subject and incubated at -80°C, then extracted with QIAGEN DNeasy Blood&Tissue kit kit. 16S rDNA V1V3 amplicon library prepared with DNA extract and 454 fusion primers barcoded with 454 MIDs were sequenced on Roche 454 FLX+. Reads were used to QIIME based microbiome analysis.
PRJNA339931	SAMN05615462	SRX2504388	1914S22036T	36	2	2	Oropharynx/Throat (T)		Female	Violin		Respiratory microbiome of healthy military personnel						35013	29331	83.7717	454 GS FLX+	Human upper respiratory swab was collected from human subject and incubated at -80°C, then extracted with QIAGEN DNeasy Blood&Tissue kit kit. 16S rDNA V1V3 amplicon library prepared with DNA extract and 454 fusion primers barcoded with 454 MIDs were sequenced on Roche 454 FLX+. Reads were used to QIIME based microbiome analysis.
PRJNA339931	SAMN05615462	SRX2504387	1914S22037A	37	2	2	Anterior nares (A)		Female	French horn		Respiratory microbiome of healthy military personnel						12521	8042	64.2281	454 GS FLX+	Human upper respiratory swab was collected from human subject and incubated at -80°C, then extracted with QIAGEN DNeasy Blood&Tissue kit kit. 16S rDNA V1V3 amplicon library prepared with DNA extract and 454 fusion primers barcoded with 454 MIDs were sequenced on Roche 454 FLX+. Reads were used to QIIME based microbiome analysis.
PRJNA339931	SAMN05615462	SRX2504386	1914S22037N	37	2	2	Nasopharynx (N)		Female	French horn		Respiratory microbiome of healthy military personnel						3266	2084	63.8089	454 GS FLX+	Human upper respiratory swab was collected from human subject and incubated at -80°C, then extracted with QIAGEN DNeasy Blood&Tissue kit kit. 16S rDNA V1V3 amplicon library prepared with DNA extract and 454 fusion primers barcoded with 454 MIDs were sequenced on Roche 454 FLX+. Reads were used to QIIME based microbiome analysis.
PRJNA339931	SAMN05615462	SRX2504385	1914S22037T	37	2	2	Oropharynx/Throat (T)		Female	French horn		Respiratory microbiome of healthy military personnel						15979	10023	62.7261	454 GS FLX+	Human upper respiratory swab was collected from human subject and incubated at -80°C, then extracted with QIAGEN DNeasy Blood&Tissue kit kit. 16S rDNA V1V3 amplicon library prepared with DNA extract and 454 fusion primers barcoded with 454 MIDs were sequenced on Roche 454 FLX+. Reads were used to QIIME based microbiome analysis.
PRJNA339931	SAMN05615462	SRX2504384	1914S22038A	38	2	2	Anterior nares (A)		Female			Respiratory microbiome of healthy military personnel						15601	10105	64.7715	454 GS FLX+	Human upper respiratory swab was collected from human subject and incubated at -80°C, then extracted with QIAGEN DNeasy Blood&Tissue kit kit. 16S rDNA V1V3 amplicon library prepared with DNA extract and 454 fusion primers barcoded with 454 MIDs were sequenced on Roche 454 FLX+. Reads were used to QIIME based microbiome analysis.
PRJNA339931	SAMN05615462	SRX2504383	1914S22038N	38	2	2	Nasopharynx (N)		Female			Respiratory microbiome of healthy military personnel						4677	2788	59.6109	454 GS FLX+	Human upper respiratory swab was collected from human subject and incubated at -80°C, then extracted with QIAGEN DNeasy Blood&Tissue kit kit. 16S rDNA V1V3 amplicon library prepared with DNA extract and 454 fusion primers barcoded with 454 MIDs were sequenced on Roche 454 FLX+. Reads were used to QIIME based microbiome analysis.
PRJNA339931	SAMN05615462	SRX2504382	1914S22038T	38	2	2	Oropharynx/Throat (T)		Female			Respiratory microbiome of healthy military personnel						43499	28042	64.4658	454 GS FLX+	Human upper respiratory swab was collected from human subject and incubated at -80°C, then extracted with QIAGEN DNeasy Blood&Tissue kit kit. 16S rDNA V1V3 amplicon library prepared with DNA extract and 454 fusion primers barcoded with 454 MIDs were sequenced on Roche 454 FLX+. Reads were used to QIIME based microbiome analysis.
PRJNA339931	SAMN05615462	SRX2504778	1914S22039A	39	2	2	Anterior nares (A)		Female	Flutist	Flu Mist	Respiratory microbiome of healthy military personnel						14521	9757	67.1923	454 GS FLX+	Human upper respiratory swab was collected from human subject and incubated at -80°C, then extracted with QIAGEN DNeasy Blood&Tissue kit kit. 16S rDNA V1V3 amplicon library prepared with DNA extract and 454 fusion primers barcoded with 454 MIDs were sequenced on Roche 454 FLX+. Reads were used to QIIME based microbiome analysis.
PRJNA339931	SAMN05615462	SRX2504777	1914S22039N	39	2	2	Nasopharynx (N)		Female	Flutist	Flu Mist	Respiratory microbiome of healthy military personnel						2860	1772	61.958	454 GS FLX+	Human upper respiratory swab was collected from human subject and incubated at -80°C, then extracted with QIAGEN DNeasy Blood&Tissue kit kit. 16S rDNA V1V3 amplicon library prepared with DNA extract and 454 fusion primers barcoded with 454 MIDs were sequenced on Roche 454 FLX+. Reads were used to QIIME based microbiome analysis.
PRJNA339931	SAMN05615462	SRX2504776	1914S22039T	39	2	2	Oropharynx/Throat (T)		Female	Flutist	Flu Mist	Respiratory microbiome of healthy military personnel						15400	10303	66.9026	454 GS FLX+	Human upper respiratory swab was collected from human subject and incubated at -80°C, then extracted with QIAGEN DNeasy Blood&Tissue kit kit. 16S rDNA V1V3 amplicon library prepared with DNA extract and 454 fusion primers barcoded with 454 MIDs were sequenced on Roche 454 FLX+. Reads were used to QIIME based microbiome analysis.
PRJNA339931	SAMN05615462	SRX2504775	1914S22041A	41	2	2	Anterior nares (A)		Female	Violin		Respiratory microbiome of healthy military personnel						13413	10222	76.2096	454 GS FLX+	Human upper respiratory swab was collected from human subject and incubated at -80°C, then extracted with QIAGEN DNeasy Blood&Tissue kit kit. 16S rDNA V1V3 amplicon library prepared with DNA extract and 454 fusion primers barcoded with 454 MIDs were sequenced on Roche 454 FLX+. Reads were used to QIIME based microbiome analysis.
PRJNA339931	SAMN05615462	SRX2504774	1914S22041N	41	2	2	Nasopharynx (N)		Female	Violin		Respiratory microbiome of healthy military personnel						2197	1317	59.9454	454 GS FLX+	Human upper respiratory swab was collected from human subject and incubated at -80°C, then extracted with QIAGEN DNeasy Blood&Tissue kit kit. 16S rDNA V1V3 amplicon library prepared with DNA extract and 454 fusion primers barcoded with 454 MIDs were sequenced on Roche 454 FLX+. Reads were used to QIIME based microbiome analysis.
PRJNA339931	SAMN05615462	SRX2504773	1914S22041T	41	2	2	Oropharynx/Throat (T)		Female	Violin		Respiratory microbiome of healthy military personnel						19032	14366	75.4834	454 GS FLX+	Human upper respiratory swab was collected from human subject and incubated at -80°C, then extracted with QIAGEN DNeasy Blood&Tissue kit kit. 16S rDNA V1V3 amplicon library prepared with DNA extract and 454 fusion primers barcoded with 454 MIDs were sequenced on Roche 454 FLX+. Reads were used to QIIME based microbiome analysis.
PRJNA339931	SAMN05615462	SRX2504772	1914S22042A	42	2	2	Anterior nares (A)		Male	Piano		Respiratory microbiome of healthy military personnel						14605	11919	81.609	454 GS FLX+	Human upper respiratory swab was collected from human subject and incubated at -80°C, then extracted with QIAGEN DNeasy Blood&Tissue kit kit. 16S rDNA V1V3 amplicon library prepared with DNA extract and 454 fusion primers barcoded with 454 MIDs were sequenced on Roche 454 FLX+. Reads were used to QIIME based microbiome analysis.
PRJNA339931	SAMN05615462	SRX2504771	1914S22042N	42	2	2	Nasopharynx (N)		Male	Piano		Respiratory microbiome of healthy military personnel						6839	5101	74.5869	454 GS FLX+	Human upper respiratory swab was collected from human subject and incubated at -80°C, then extracted with QIAGEN DNeasy Blood&Tissue kit kit. 16S rDNA V1V3 amplicon library prepared with DNA extract and 454 fusion primers barcoded with 454 MIDs were sequenced on Roche 454 FLX+. Reads were used to QIIME based microbiome analysis.
PRJNA339931	SAMN05615462	SRX2504770	1914S22042T	42	2	2	Oropharynx/Throat (T)		Male	Piano		Respiratory microbiome of healthy military personnel						34668	27464	79.22	454 GS FLX+	Human upper respiratory swab was collected from human subject and incubated at -80°C, then extracted with QIAGEN DNeasy Blood&Tissue kit kit. 16S rDNA V1V3 amplicon library prepared with DNA extract and 454 fusion primers barcoded with 454 MIDs were sequenced on Roche 454 FLX+. Reads were used to QIIME based microbiome analysis.
PRJNA339931	SAMN05615462	SRX2504769	1914S22043A	43	2	2	Anterior nares (A)		Female	Flutist	Flu Mist	Respiratory microbiome of healthy military personnel						13621	10749	78.9149	454 GS FLX+	Human upper respiratory swab was collected from human subject and incubated at -80°C, then extracted with QIAGEN DNeasy Blood&Tissue kit kit. 16S rDNA V1V3 amplicon library prepared with DNA extract and 454 fusion primers barcoded with 454 MIDs were sequenced on Roche 454 FLX+. Reads were used to QIIME based microbiome analysis.
PRJNA339931	SAMN05615462	SRX2504768	1914S22043N	43	2	2	Nasopharynx (N)		Female	Flutist	Flu Mist	Respiratory microbiome of healthy military personnel						25982	20089	77.3189	454 GS FLX+	Human upper respiratory swab was collected from human subject and incubated at -80°C, then extracted with QIAGEN DNeasy Blood&Tissue kit kit. 16S rDNA V1V3 amplicon library prepared with DNA extract and 454 fusion primers barcoded with 454 MIDs were sequenced on Roche 454 FLX+. Reads were used to QIIME based microbiome analysis.
PRJNA339931	SAMN05615462	SRX2504767	1914S22043T	43	2	2	Oropharynx/Throat (T)		Female	Flutist	Flu Mist	Respiratory microbiome of healthy military personnel						14910	11433	76.6801	454 GS FLX+	Human upper respiratory swab was collected from human subject and incubated at -80°C, then extracted with QIAGEN DNeasy Blood&Tissue kit kit. 16S rDNA V1V3 amplicon library prepared with DNA extract and 454 fusion primers barcoded with 454 MIDs were sequenced on Roche 454 FLX+. Reads were used to QIIME based microbiome analysis.
PRJNA339931	SAMN05615462	SRX2505109	1914S22044A	44	2	2	Anterior nares (A)		Male	Conductor		Respiratory microbiome of healthy military personnel						24615	18936	76.9287	454 GS FLX+	Human upper respiratory swab was collected from human subject and incubated at -80°C, then extracted with QIAGEN DNeasy Blood&Tissue kit kit. 16S rDNA V1V3 amplicon library prepared with DNA extract and 454 fusion primers barcoded with 454 MIDs were sequenced on Roche 454 FLX+. Reads were used to QIIME based microbiome analysis.
PRJNA339931	SAMN05615462	SRX2505108	1914S22044N	44	2	2	Nasopharynx (N)		Male	Conductor		Respiratory microbiome of healthy military personnel						11444	8656	75.6379	454 GS FLX+	Human upper respiratory swab was collected from human subject and incubated at -80°C, then extracted with QIAGEN DNeasy Blood&Tissue kit kit. 16S rDNA V1V3 amplicon library prepared with DNA extract and 454 fusion primers barcoded with 454 MIDs were sequenced on Roche 454 FLX+. Reads were used to QIIME based microbiome analysis.
PRJNA339931	SAMN05615462	SRX2505107	1914S22044T	44	2	2	Oropharynx/Throat (T)		Male	Conductor		Respiratory microbiome of healthy military personnel						24146	18680	77.3627	454 GS FLX+	Human upper respiratory swab was collected from human subject and incubated at -80°C, then extracted with QIAGEN DNeasy Blood&Tissue kit kit. 16S rDNA V1V3 amplicon library prepared with DNA extract and 454 fusion primers barcoded with 454 MIDs were sequenced on Roche 454 FLX+. Reads were used to QIIME based microbiome analysis.
PRJNA339931	SAMN05615462	SRX2505106	1914S22046A	46	2	2	Anterior nares (A)		Male	Trumpet		Respiratory microbiome of healthy military personnel						29265	23792	81.2985	454 GS FLX+	Human upper respiratory swab was collected from human subject and incubated at -80°C, then extracted with QIAGEN DNeasy Blood&Tissue kit kit. 16S rDNA V1V3 amplicon library prepared with DNA extract and 454 fusion primers barcoded with 454 MIDs were sequenced on Roche 454 FLX+. Reads were used to QIIME based microbiome analysis.
PRJNA339931	SAMN05615462	SRX2505105	1914S22046N	46	2	2	Nasopharynx (N)		Male	Trumpet		Respiratory microbiome of healthy military personnel						43451	35274	81.1811	454 GS FLX+	Human upper respiratory swab was collected from human subject and incubated at -80°C, then extracted with QIAGEN DNeasy Blood&Tissue kit kit. 16S rDNA V1V3 amplicon library prepared with DNA extract and 454 fusion primers barcoded with 454 MIDs were sequenced on Roche 454 FLX+. Reads were used to QIIME based microbiome analysis.
PRJNA339931	SAMN05615462	SRX2505104	1914S22046T	46	2	2	Oropharynx/Throat (T)		Male	Trumpet		Respiratory microbiome of healthy military personnel						17972	14462	80.4696	454 GS FLX+	Human upper respiratory swab was collected from human subject and incubated at -80°C, then extracted with QIAGEN DNeasy Blood&Tissue kit kit. 16S rDNA V1V3 amplicon library prepared with DNA extract and 454 fusion primers barcoded with 454 MIDs were sequenced on Roche 454 FLX+. Reads were used to QIIME based microbiome analysis.
PRJNA339931	SAMN05615462	SRX2505103	1914S22047A	47	2	2	Anterior nares (A)		Male	Trumpet		Respiratory microbiome of healthy military personnel						22675	14580	64.2999	454 GS FLX+	Human upper respiratory swab was collected from human subject and incubated at -80°C, then extracted with QIAGEN DNeasy Blood&Tissue kit kit. 16S rDNA V1V3 amplicon library prepared with DNA extract and 454 fusion primers barcoded with 454 MIDs were sequenced on Roche 454 FLX+. Reads were used to QIIME based microbiome analysis.
PRJNA339931	SAMN05615462	SRX2505102	1914S22047N	47	2	2	Nasopharynx (N)		Male	Trumpet		Respiratory microbiome of healthy military personnel						17047	10723	62.9026	454 GS FLX+	Human upper respiratory swab was collected from human subject and incubated at -80°C, then extracted with QIAGEN DNeasy Blood&Tissue kit kit. 16S rDNA V1V3 amplicon library prepared with DNA extract and 454 fusion primers barcoded with 454 MIDs were sequenced on Roche 454 FLX+. Reads were used to QIIME based microbiome analysis.
PRJNA339931	SAMN05615462	SRX2505101	1914S22047T	47	2	2	Oropharynx/Throat (T)		Male	Trumpet		Respiratory microbiome of healthy military personnel						11669	7488	64.17	454 GS FLX+	Human upper respiratory swab was collected from human subject and incubated at -80°C, then extracted with QIAGEN DNeasy Blood&Tissue kit kit. 16S rDNA V1V3 amplicon library prepared with DNA extract and 454 fusion primers barcoded with 454 MIDs were sequenced on Roche 454 FLX+. Reads were used to QIIME based microbiome analysis.
PRJNA339931	SAMN05615462	SRX2505100	1914S22048A	48	2	2	Anterior nares (A)		Male	Clarinet		Respiratory microbiome of healthy military personnel						20105	12727	63.3027	454 GS FLX+	Human upper respiratory swab was collected from human subject and incubated at -80°C, then extracted with QIAGEN DNeasy Blood&Tissue kit kit. 16S rDNA V1V3 amplicon library prepared with DNA extract and 454 fusion primers barcoded with 454 MIDs were sequenced on Roche 454 FLX+. Reads were used to QIIME based microbiome analysis.
PRJNA339931	SAMN05615462	SRX2505099	1914S22048N	48	2	2	Nasopharynx (N)		Male	Clarinet		Respiratory microbiome of healthy military personnel						14600	11163	76.4589	454 GS FLX+	Human upper respiratory swab was collected from human subject and incubated at -80°C, then extracted with QIAGEN DNeasy Blood&Tissue kit kit. 16S rDNA V1V3 amplicon library prepared with DNA extract and 454 fusion primers barcoded with 454 MIDs were sequenced on Roche 454 FLX+. Reads were used to QIIME based microbiome analysis.
PRJNA339931	SAMN05615462	SRX2505098	1914S22048T	48	2	2	Oropharynx/Throat (T)		Male	Clarinet		Respiratory microbiome of healthy military personnel						13944	9082	65.132	454 GS FLX+	Human upper respiratory swab was collected from human subject and incubated at -80°C, then extracted with QIAGEN DNeasy Blood&Tissue kit kit. 16S rDNA V1V3 amplicon library prepared with DNA extract and 454 fusion primers barcoded with 454 MIDs were sequenced on Roche 454 FLX+. Reads were used to QIIME based microbiome analysis.
PRJNA339931	SAMN05615462	SRX2505228	1914S22049A	49	2	2	Anterior nares (A)		Male		Flu vaccine	Respiratory microbiome of healthy military personnel						18190	14193	78.0264	454 GS FLX+	Human upper respiratory swab was collected from human subject and incubated at -80°C, then extracted with QIAGEN DNeasy Blood&Tissue kit kit. 16S rDNA V1V3 amplicon library prepared with DNA extract and 454 fusion primers barcoded with 454 MIDs were sequenced on Roche 454 FLX+. Reads were used to QIIME based microbiome analysis.
PRJNA339931	SAMN05615462	SRX2505227	1914S22049N	49	2	2	Nasopharynx (N)		Male		Flu vaccine	Respiratory microbiome of healthy military personnel						37052	29433	79.437	454 GS FLX+	Human upper respiratory swab was collected from human subject and incubated at -80°C, then extracted with QIAGEN DNeasy Blood&Tissue kit kit. 16S rDNA V1V3 amplicon library prepared with DNA extract and 454 fusion primers barcoded with 454 MIDs were sequenced on Roche 454 FLX+. Reads were used to QIIME based microbiome analysis.
PRJNA339931	SAMN05615462	SRX2505226	1914S22049T	49	2	2	Oropharynx/Throat (T)		Male		Flu vaccine	Respiratory microbiome of healthy military personnel						11171	8670	77.6117	454 GS FLX+	Human upper respiratory swab was collected from human subject and incubated at -80°C, then extracted with QIAGEN DNeasy Blood&Tissue kit kit. 16S rDNA V1V3 amplicon library prepared with DNA extract and 454 fusion primers barcoded with 454 MIDs were sequenced on Roche 454 FLX+. Reads were used to QIIME based microbiome analysis.
PRJNA339931	SAMN05615462	SRX2505297	1914S22050A	50	2	2	Anterior nares (A)		Female	Vocalist		Respiratory microbiome of healthy military personnel						19447	12249	62.9866	454 GS FLX+	Human upper respiratory swab was collected from human subject and incubated at -80°C, then extracted with QIAGEN DNeasy Blood&Tissue kit kit. 16S rDNA V1V3 amplicon library prepared with DNA extract and 454 fusion primers barcoded with 454 MIDs were sequenced on Roche 454 FLX+. Reads were used to QIIME based microbiome analysis.
PRJNA339931	SAMN05615462	SRX2505296	1914S22050N	50	2	2	Nasopharynx (N)		Female	Vocalist		Respiratory microbiome of healthy military personnel						16976	11106	65.4218	454 GS FLX+	Human upper respiratory swab was collected from human subject and incubated at -80°C, then extracted with QIAGEN DNeasy Blood&Tissue kit kit. 16S rDNA V1V3 amplicon library prepared with DNA extract and 454 fusion primers barcoded with 454 MIDs were sequenced on Roche 454 FLX+. Reads were used to QIIME based microbiome analysis.
PRJNA339931	SAMN05615462	SRX2505295	1914S22050T	50	2	2	Oropharynx/Throat (T)		Female	Vocalist		Respiratory microbiome of healthy military personnel						15031	9647	64.1807	454 GS FLX+	Human upper respiratory swab was collected from human subject and incubated at -80°C, then extracted with QIAGEN DNeasy Blood&Tissue kit kit. 16S rDNA V1V3 amplicon library prepared with DNA extract and 454 fusion primers barcoded with 454 MIDs were sequenced on Roche 454 FLX+. Reads were used to QIIME based microbiome analysis.
PRJNA339931	SAMN05615462	SRX2505294	1914S22051A	51	2	2	Anterior nares (A)		Male	Trombone		Respiratory microbiome of healthy military personnel						15967	12434	77.8731	454 GS FLX+	Human upper respiratory swab was collected from human subject and incubated at -80°C, then extracted with QIAGEN DNeasy Blood&Tissue kit kit. 16S rDNA V1V3 amplicon library prepared with DNA extract and 454 fusion primers barcoded with 454 MIDs were sequenced on Roche 454 FLX+. Reads were used to QIIME based microbiome analysis.
PRJNA339931	SAMN05615462	SRX2505293	1914S22051N	51	2	2	Nasopharynx (N)		Male	Trombone		Respiratory microbiome of healthy military personnel						16196	12367	76.3584	454 GS FLX+	Human upper respiratory swab was collected from human subject and incubated at -80°C, then extracted with QIAGEN DNeasy Blood&Tissue kit kit. 16S rDNA V1V3 amplicon library prepared with DNA extract and 454 fusion primers barcoded with 454 MIDs were sequenced on Roche 454 FLX+. Reads were used to QIIME based microbiome analysis.
PRJNA339931	SAMN05615462	SRX2505292	1914S22051T	51	2	2	Oropharynx/Throat (T)		Male	Trombone		Respiratory microbiome of healthy military personnel						38353	29323	76.4556	454 GS FLX+	Human upper respiratory swab was collected from human subject and incubated at -80°C, then extracted with QIAGEN DNeasy Blood&Tissue kit kit. 16S rDNA V1V3 amplicon library prepared with DNA extract and 454 fusion primers barcoded with 454 MIDs were sequenced on Roche 454 FLX+. Reads were used to QIIME based microbiome analysis.
PRJNA339931	SAMN05615462	SRX2505291	1914S22052A	52	2	2	Anterior nares (A)		Male	Percussion	Flu Shot	Respiratory microbiome of healthy military personnel						25807	17216	66.7106	454 GS FLX+	Human upper respiratory swab was collected from human subject and incubated at -80°C, then extracted with QIAGEN DNeasy Blood&Tissue kit kit. 16S rDNA V1V3 amplicon library prepared with DNA extract and 454 fusion primers barcoded with 454 MIDs were sequenced on Roche 454 FLX+. Reads were used to QIIME based microbiome analysis.
PRJNA339931	SAMN05615462	SRX2505290	1914S22052N	52	2	2	Nasopharynx (N)		Male	Percussion	Flu Shot	Respiratory microbiome of healthy military personnel						37707	25530	67.7063	454 GS FLX+	Human upper respiratory swab was collected from human subject and incubated at -80°C, then extracted with QIAGEN DNeasy Blood&Tissue kit kit. 16S rDNA V1V3 amplicon library prepared with DNA extract and 454 fusion primers barcoded with 454 MIDs were sequenced on Roche 454 FLX+. Reads were used to QIIME based microbiome analysis.
PRJNA339931	SAMN05615462	SRX2505289	1914S22052T	52	2	2	Oropharynx/Throat (T)		Male	Percussion	Flu Shot	Respiratory microbiome of healthy military personnel						26345	17011	64.5701	454 GS FLX+	Human upper respiratory swab was collected from human subject and incubated at -80°C, then extracted with QIAGEN DNeasy Blood&Tissue kit kit. 16S rDNA V1V3 amplicon library prepared with DNA extract and 454 fusion primers barcoded with 454 MIDs were sequenced on Roche 454 FLX+. Reads were used to QIIME based microbiome analysis.
PRJNA339931	SAMN05615462	SRX2505288	1914S22053A	53	2	2	Anterior nares (A)		Male	Percussion		Respiratory microbiome of healthy military personnel						16200	12348	76.2222	454 GS FLX+	Human upper respiratory swab was collected from human subject and incubated at -80°C, then extracted with QIAGEN DNeasy Blood&Tissue kit kit. 16S rDNA V1V3 amplicon library prepared with DNA extract and 454 fusion primers barcoded with 454 MIDs were sequenced on Roche 454 FLX+. Reads were used to QIIME based microbiome analysis.
PRJNA339931	SAMN05615462	SRX2505287	1914S22053N	53	2	2	Nasopharynx (N)		Male	Percussion		Respiratory microbiome of healthy military personnel						14110	10659	75.5422	454 GS FLX+	Human upper respiratory swab was collected from human subject and incubated at -80°C, then extracted with QIAGEN DNeasy Blood&Tissue kit kit. 16S rDNA V1V3 amplicon library prepared with DNA extract and 454 fusion primers barcoded with 454 MIDs were sequenced on Roche 454 FLX+. Reads were used to QIIME based microbiome analysis.
PRJNA339931	SAMN05615462	SRX2505286	1914S22053T	53	2	2	Oropharynx/Throat (T)		Male	Percussion		Respiratory microbiome of healthy military personnel						13430	10036	74.7282	454 GS FLX+	Human upper respiratory swab was collected from human subject and incubated at -80°C, then extracted with QIAGEN DNeasy Blood&Tissue kit kit. 16S rDNA V1V3 amplicon library prepared with DNA extract and 454 fusion primers barcoded with 454 MIDs were sequenced on Roche 454 FLX+. Reads were used to QIIME based microbiome analysis.
PRJNA339931	SAMN05615462	SRX2505403	1914S22054A	54	2	2	Anterior nares (A)		Male	Trumpet		Respiratory microbiome of healthy military personnel						25412	20922	82.3312	454 GS FLX+	Human upper respiratory swab was collected from human subject and incubated at -80°C, then extracted with QIAGEN DNeasy Blood&Tissue kit kit. 16S rDNA V1V3 amplicon library prepared with DNA extract and 454 fusion primers barcoded with 454 MIDs were sequenced on Roche 454 FLX+. Reads were used to QIIME based microbiome analysis.
PRJNA339931	SAMN05615462	SRX2505402	1914S22054N	54	2	2	Nasopharynx (N)		Male	Trumpet		Respiratory microbiome of healthy military personnel						16001	13023	81.3887	454 GS FLX+	Human upper respiratory swab was collected from human subject and incubated at -80°C, then extracted with QIAGEN DNeasy Blood&Tissue kit kit. 16S rDNA V1V3 amplicon library prepared with DNA extract and 454 fusion primers barcoded with 454 MIDs were sequenced on Roche 454 FLX+. Reads were used to QIIME based microbiome analysis.
PRJNA339931	SAMN05615462	SRX2505401	1914S22054T	54	2	2	Oropharynx/Throat (T)		Male	Trumpet		Respiratory microbiome of healthy military personnel						14691	11897	80.9816	454 GS FLX+	Human upper respiratory swab was collected from human subject and incubated at -80°C, then extracted with QIAGEN DNeasy Blood&Tissue kit kit. 16S rDNA V1V3 amplicon library prepared with DNA extract and 454 fusion primers barcoded with 454 MIDs were sequenced on Roche 454 FLX+. Reads were used to QIIME based microbiome analysis.
PRJNA339931	SAMN05615462	SRX2505400	1914S22055A	55	2	2	Anterior nares (A)		Female	Percussion		Respiratory microbiome of healthy military personnel						24497	15630	63.8037	454 GS FLX+	Human upper respiratory swab was collected from human subject and incubated at -80°C, then extracted with QIAGEN DNeasy Blood&Tissue kit kit. 16S rDNA V1V3 amplicon library prepared with DNA extract and 454 fusion primers barcoded with 454 MIDs were sequenced on Roche 454 FLX+. Reads were used to QIIME based microbiome analysis.
PRJNA339931	SAMN05615462	SRX2505399	1914S22055N	55	2	2	Nasopharynx (N)		Female	Percussion		Respiratory microbiome of healthy military personnel						30036	19090	63.5571	454 GS FLX+	Human upper respiratory swab was collected from human subject and incubated at -80°C, then extracted with QIAGEN DNeasy Blood&Tissue kit kit. 16S rDNA V1V3 amplicon library prepared with DNA extract and 454 fusion primers barcoded with 454 MIDs were sequenced on Roche 454 FLX+. Reads were used to QIIME based microbiome analysis.
PRJNA339931	SAMN05615462	SRX2505398	1914S22055T	55	2	2	Oropharynx/Throat (T)		Female	Percussion		Respiratory microbiome of healthy military personnel						22010	13797	62.6851	454 GS FLX+	Human upper respiratory swab was collected from human subject and incubated at -80°C, then extracted with QIAGEN DNeasy Blood&Tissue kit kit. 16S rDNA V1V3 amplicon library prepared with DNA extract and 454 fusion primers barcoded with 454 MIDs were sequenced on Roche 454 FLX+. Reads were used to QIIME based microbiome analysis.
PRJNA339931	SAMN05615462	SRX2505397	1914S22056A	56	2	2	Anterior nares (A)		Male	Percussion		Respiratory microbiome of healthy military personnel						19351	12348	63.8107	454 GS FLX+	Human upper respiratory swab was collected from human subject and incubated at -80°C, then extracted with QIAGEN DNeasy Blood&Tissue kit kit. 16S rDNA V1V3 amplicon library prepared with DNA extract and 454 fusion primers barcoded with 454 MIDs were sequenced on Roche 454 FLX+. Reads were used to QIIME based microbiome analysis.
PRJNA339931	SAMN05615462	SRX2505396	1914S22056N	56	2	2	Nasopharynx (N)		Male	Percussion		Respiratory microbiome of healthy military personnel						11881	7493	63.0671	454 GS FLX+	Human upper respiratory swab was collected from human subject and incubated at -80°C, then extracted with QIAGEN DNeasy Blood&Tissue kit kit. 16S rDNA V1V3 amplicon library prepared with DNA extract and 454 fusion primers barcoded with 454 MIDs were sequenced on Roche 454 FLX+. Reads were used to QIIME based microbiome analysis.
PRJNA339931	SAMN05615462	SRX2505395	1914S22056T	56	2	2	Oropharynx/Throat (T)		Male	Percussion		Respiratory microbiome of healthy military personnel						18881	12284	65.0601	454 GS FLX+	Human upper respiratory swab was collected from human subject and incubated at -80°C, then extracted with QIAGEN DNeasy Blood&Tissue kit kit. 16S rDNA V1V3 amplicon library prepared with DNA extract and 454 fusion primers barcoded with 454 MIDs were sequenced on Roche 454 FLX+. Reads were used to QIIME based microbiome analysis.
PRJNA339931	SAMN05615462	SRX2505394	1914S22058A	58	2	2	Anterior nares (A)		Male		Flu vaccine	Respiratory microbiome of healthy military personnel						17870	13629	76.2675	454 GS FLX+	Human upper respiratory swab was collected from human subject and incubated at -80°C, then extracted with QIAGEN DNeasy Blood&Tissue kit kit. 16S rDNA V1V3 amplicon library prepared with DNA extract and 454 fusion primers barcoded with 454 MIDs were sequenced on Roche 454 FLX+. Reads were used to QIIME based microbiome analysis.
PRJNA339931	SAMN05615462	SRX2505393	1914S22058N	58	2	2	Nasopharynx (N)		Male		Flu vaccine	Respiratory microbiome of healthy military personnel						18676	14479	77.5273	454 GS FLX+	Human upper respiratory swab was collected from human subject and incubated at -80°C, then extracted with QIAGEN DNeasy Blood&Tissue kit kit. 16S rDNA V1V3 amplicon library prepared with DNA extract and 454 fusion primers barcoded with 454 MIDs were sequenced on Roche 454 FLX+. Reads were used to QIIME based microbiome analysis.
PRJNA339931	SAMN05615462	SRX2505392	1914S22058T	58	2	2	Oropharynx/Throat (T)		Male		Flu vaccine	Respiratory microbiome of healthy military personnel						21329	16486	77.2938	454 GS FLX+	Human upper respiratory swab was collected from human subject and incubated at -80°C, then extracted with QIAGEN DNeasy Blood&Tissue kit kit. 16S rDNA V1V3 amplicon library prepared with DNA extract and 454 fusion primers barcoded with 454 MIDs were sequenced on Roche 454 FLX+. Reads were used to QIIME based microbiome analysis.
PRJNA339931	SAMN05615462	SRX2505708	1914S22060A	60	2	2	Anterior nares (A)		Male			Respiratory microbiome of healthy military personnel						29562	22795	77.1091	454 GS FLX+	Human upper respiratory swab was collected from human subject and incubated at -80°C, then extracted with QIAGEN DNeasy Blood&Tissue kit kit. 16S rDNA V1V3 amplicon library prepared with DNA extract and 454 fusion primers barcoded with 454 MIDs were sequenced on Roche 454 FLX+. Reads were used to QIIME based microbiome analysis.
PRJNA339931	SAMN05615462	SRX2505707	1914S22060N	60	2	2	Nasopharynx (N)		Male			Respiratory microbiome of healthy military personnel						24147	18639	77.1897	454 GS FLX+	Human upper respiratory swab was collected from human subject and incubated at -80°C, then extracted with QIAGEN DNeasy Blood&Tissue kit kit. 16S rDNA V1V3 amplicon library prepared with DNA extract and 454 fusion primers barcoded with 454 MIDs were sequenced on Roche 454 FLX+. Reads were used to QIIME based microbiome analysis.
PRJNA339931	SAMN05615462	SRX2505706	1914S22060T	60	2	2	Oropharynx/Throat (T)		Male			Respiratory microbiome of healthy military personnel						10966	8548	77.95	454 GS FLX+	Human upper respiratory swab was collected from human subject and incubated at -80°C, then extracted with QIAGEN DNeasy Blood&Tissue kit kit. 16S rDNA V1V3 amplicon library prepared with DNA extract and 454 fusion primers barcoded with 454 MIDs were sequenced on Roche 454 FLX+. Reads were used to QIIME based microbiome analysis.
PRJNA339931	SAMN05615462	SRX2505705	1914S22061A	61	2	2	Anterior nares (A)		Male			Respiratory microbiome of healthy military personnel						17044	10846	63.6353	454 GS FLX+	Human upper respiratory swab was collected from human subject and incubated at -80°C, then extracted with QIAGEN DNeasy Blood&Tissue kit kit. 16S rDNA V1V3 amplicon library prepared with DNA extract and 454 fusion primers barcoded with 454 MIDs were sequenced on Roche 454 FLX+. Reads were used to QIIME based microbiome analysis.
PRJNA339931	SAMN05615462	SRX2505699	1914S22061N	61	2	2	Nasopharynx (N)		Male			Respiratory microbiome of healthy military personnel						13107	10123	77.2335	454 GS FLX+	Human upper respiratory swab was collected from human subject and incubated at -80°C, then extracted with QIAGEN DNeasy Blood&Tissue kit kit. 16S rDNA V1V3 amplicon library prepared with DNA extract and 454 fusion primers barcoded with 454 MIDs were sequenced on Roche 454 FLX+. Reads were used to QIIME based microbiome analysis.
PRJNA339931	SAMN05615462	SRX2505691	1914S22061T	61	2	2	Oropharynx/Throat (T)		Male			Respiratory microbiome of healthy military personnel						11326	8394	74.1127	454 GS FLX+	Human upper respiratory swab was collected from human subject and incubated at -80°C, then extracted with QIAGEN DNeasy Blood&Tissue kit kit. 16S rDNA V1V3 amplicon library prepared with DNA extract and 454 fusion primers barcoded with 454 MIDs were sequenced on Roche 454 FLX+. Reads were used to QIIME based microbiome analysis.
PRJNA339931	SAMN05615462	SRX2505690	1914S22062A	62	2	2	Anterior nares (A)		Male		Flu Shot	Respiratory microbiome of healthy military personnel						41861	34469	82.3416	454 GS FLX+	Human upper respiratory swab was collected from human subject and incubated at -80°C, then extracted with QIAGEN DNeasy Blood&Tissue kit kit. 16S rDNA V1V3 amplicon library prepared with DNA extract and 454 fusion primers barcoded with 454 MIDs were sequenced on Roche 454 FLX+. Reads were used to QIIME based microbiome analysis.
PRJNA339931	SAMN05615462	SRX2505689	1914S22062N	62	2	2	Nasopharynx (N)		Male		Flu Shot	Respiratory microbiome of healthy military personnel						39078	31836	81.4678	454 GS FLX+	Human upper respiratory swab was collected from human subject and incubated at -80°C, then extracted with QIAGEN DNeasy Blood&Tissue kit kit. 16S rDNA V1V3 amplicon library prepared with DNA extract and 454 fusion primers barcoded with 454 MIDs were sequenced on Roche 454 FLX+. Reads were used to QIIME based microbiome analysis.
PRJNA339931	SAMN05615462	SRX2505688	1914S22062T	62	2	2	Oropharynx/Throat (T)		Male		Flu Shot	Respiratory microbiome of healthy military personnel						20010	16633	83.1234	454 GS FLX+	Human upper respiratory swab was collected from human subject and incubated at -80°C, then extracted with QIAGEN DNeasy Blood&Tissue kit kit. 16S rDNA V1V3 amplicon library prepared with DNA extract and 454 fusion primers barcoded with 454 MIDs were sequenced on Roche 454 FLX+. Reads were used to QIIME based microbiome analysis.
PRJNA339931	SAMN05615462	SRX2505687	1914S22063A	63	2	2	Anterior nares (A)		Male	Drum major		Respiratory microbiome of healthy military personnel						27955	18327	65.5589	454 GS FLX+	Human upper respiratory swab was collected from human subject and incubated at -80°C, then extracted with QIAGEN DNeasy Blood&Tissue kit kit. 16S rDNA V1V3 amplicon library prepared with DNA extract and 454 fusion primers barcoded with 454 MIDs were sequenced on Roche 454 FLX+. Reads were used to QIIME based microbiome analysis.
PRJNA339931	SAMN05615462	SRX2505686	1914S22063N	63	2	2	Nasopharynx (N)		Male	Drum major		Respiratory microbiome of healthy military personnel						21345	14619	68.4891	454 GS FLX+	Human upper respiratory swab was collected from human subject and incubated at -80°C, then extracted with QIAGEN DNeasy Blood&Tissue kit kit. 16S rDNA V1V3 amplicon library prepared with DNA extract and 454 fusion primers barcoded with 454 MIDs were sequenced on Roche 454 FLX+. Reads were used to QIIME based microbiome analysis.
PRJNA339931	SAMN05615462	SRX2505685	1914S22063T	63	2	2	Oropharynx/Throat (T)		Male	Drum major		Respiratory microbiome of healthy military personnel						17064	10503	61.5506	454 GS FLX+	Human upper respiratory swab was collected from human subject and incubated at -80°C, then extracted with QIAGEN DNeasy Blood&Tissue kit kit. 16S rDNA V1V3 amplicon library prepared with DNA extract and 454 fusion primers barcoded with 454 MIDs were sequenced on Roche 454 FLX+. Reads were used to QIIME based microbiome analysis.
PRJNA339931	SAMN05615462	SRX2500588	1914S31014A	14	3	1	Anterior nares (A)		Male			Respiratory microbiome of healthy military personnel						30303	22831	77.0893	454 GS FLX+	Human upper respiratory swab was collected from human subject and incubated at -80°C, then extracted with QIAGEN DNeasy Blood&Tissue kit kit. 16S rDNA V1V3 amplicon library prepared with DNA extract and 454 fusion primers barcoded with 454 MIDs were sequenced on Roche 454 FLX+. Reads were used to QIIME based microbiome analysis.
PRJNA339931	SAMN05615462	SRX2500587	1914S31014N	14	3	1	Nasopharynx (N)		Male			Respiratory microbiome of healthy military personnel						19380	14691	76.7471	454 GS FLX+	Human upper respiratory swab was collected from human subject and incubated at -80°C, then extracted with QIAGEN DNeasy Blood&Tissue kit kit. 16S rDNA V1V3 amplicon library prepared with DNA extract and 454 fusion primers barcoded with 454 MIDs were sequenced on Roche 454 FLX+. Reads were used to QIIME based microbiome analysis.
PRJNA339931	SAMN05615462	SRX2500586	1914S31014T	14	3	1	Oropharynx/Throat (T)		Male			Respiratory microbiome of healthy military personnel						6214	4507	74.7143	454 GS FLX+	Human upper respiratory swab was collected from human subject and incubated at -80°C, then extracted with QIAGEN DNeasy Blood&Tissue kit kit. 16S rDNA V1V3 amplicon library prepared with DNA extract and 454 fusion primers barcoded with 454 MIDs were sequenced on Roche 454 FLX+. Reads were used to QIIME based microbiome analysis.
PRJNA339931	SAMN05615462	SRX2500567	1914S31015A	15	3	1	Anterior nares (A)		Male	Saxophone		Respiratory microbiome of healthy military personnel						31918	22989	75.3424	454 GS FLX+	Human upper respiratory swab was collected from human subject and incubated at -80°C, then extracted with QIAGEN DNeasy Blood&Tissue kit kit. 16S rDNA V1V3 amplicon library prepared with DNA extract and 454 fusion primers barcoded with 454 MIDs were sequenced on Roche 454 FLX+. Reads were used to QIIME based microbiome analysis.
PRJNA339931	SAMN05615462	SRX2500566	1914S31015N	15	3	1	Nasopharynx (N)		Male	Saxophone		Respiratory microbiome of healthy military personnel						31071	21860	75.805	454 GS FLX+	Human upper respiratory swab was collected from human subject and incubated at -80°C, then extracted with QIAGEN DNeasy Blood&Tissue kit kit. 16S rDNA V1V3 amplicon library prepared with DNA extract and 454 fusion primers barcoded with 454 MIDs were sequenced on Roche 454 FLX+. Reads were used to QIIME based microbiome analysis.
PRJNA339931	SAMN05615462	SRX2500565	1914S31015T	15	3	1	Oropharynx/Throat (T)		Male	Saxophone		Respiratory microbiome of healthy military personnel						19903	14181	72.5298	454 GS FLX+	Human upper respiratory swab was collected from human subject and incubated at -80°C, then extracted with QIAGEN DNeasy Blood&Tissue kit kit. 16S rDNA V1V3 amplicon library prepared with DNA extract and 454 fusion primers barcoded with 454 MIDs were sequenced on Roche 454 FLX+. Reads were used to QIIME based microbiome analysis.
PRJNA339931	SAMN05615462	SRX2500543	1914S31016A	16	3	1	Anterior nares (A)		Male	Trombone		Respiratory microbiome of healthy military personnel						26748	19167	72.0252	454 GS FLX+	Human upper respiratory swab was collected from human subject and incubated at -80°C, then extracted with QIAGEN DNeasy Blood&Tissue kit kit. 16S rDNA V1V3 amplicon library prepared with DNA extract and 454 fusion primers barcoded with 454 MIDs were sequenced on Roche 454 FLX+. Reads were used to QIIME based microbiome analysis.
PRJNA339931	SAMN05615462	SRX2500542	1914S31016N	16	3	1	Nasopharynx (N)		Male	Trombone		Respiratory microbiome of healthy military personnel						25495	18759	70.355	454 GS FLX+	Human upper respiratory swab was collected from human subject and incubated at -80°C, then extracted with QIAGEN DNeasy Blood&Tissue kit kit. 16S rDNA V1V3 amplicon library prepared with DNA extract and 454 fusion primers barcoded with 454 MIDs were sequenced on Roche 454 FLX+. Reads were used to QIIME based microbiome analysis.
PRJNA339931	SAMN05615462	SRX2500541	1914S31016T	16	3	1	Oropharynx/Throat (T)		Male	Trombone		Respiratory microbiome of healthy military personnel						18010	12564	71.2506	454 GS FLX+	Human upper respiratory swab was collected from human subject and incubated at -80°C, then extracted with QIAGEN DNeasy Blood&Tissue kit kit. 16S rDNA V1V3 amplicon library prepared with DNA extract and 454 fusion primers barcoded with 454 MIDs were sequenced on Roche 454 FLX+. Reads were used to QIIME based microbiome analysis.
PRJNA339931	SAMN05615462	SRX2500519	1914S31017A	17	3	1	Anterior nares (A)		Male	Trombone		Respiratory microbiome of healthy military personnel						6	0	0	454 GS FLX+	Human upper respiratory swab was collected from human subject and incubated at -80°C, then extracted with QIAGEN DNeasy Blood&Tissue kit kit. 16S rDNA V1V3 amplicon library prepared with DNA extract and 454 fusion primers barcoded with 454 MIDs were sequenced on Roche 454 FLX+. Reads were used to QIIME based microbiome analysis.
PRJNA339931	SAMN05615462	SRX2500518	1914S31017N	17	3	1	Nasopharynx (N)		Male	Trombone		Respiratory microbiome of healthy military personnel						23322	17387	71.6577	454 GS FLX+	Human upper respiratory swab was collected from human subject and incubated at -80°C, then extracted with QIAGEN DNeasy Blood&Tissue kit kit. 16S rDNA V1V3 amplicon library prepared with DNA extract and 454 fusion primers barcoded with 454 MIDs were sequenced on Roche 454 FLX+. Reads were used to QIIME based microbiome analysis.
PRJNA339931	SAMN05615462	SRX2500517	1914S31017T	17	3	1	Oropharynx/Throat (T)		Male	Trombone		Respiratory microbiome of healthy military personnel						39787	31598	73.5791	454 GS FLX+	Human upper respiratory swab was collected from human subject and incubated at -80°C, then extracted with QIAGEN DNeasy Blood&Tissue kit kit. 16S rDNA V1V3 amplicon library prepared with DNA extract and 454 fusion primers barcoded with 454 MIDs were sequenced on Roche 454 FLX+. Reads were used to QIIME based microbiome analysis.
PRJNA339931	SAMN05615462	SRX2500495	1914S31018A	18	3	1	Anterior nares (A)		Male	Trumpet		Respiratory microbiome of healthy military personnel						34753	24472	69.7612	454 GS FLX+	Human upper respiratory swab was collected from human subject and incubated at -80°C, then extracted with QIAGEN DNeasy Blood&Tissue kit kit. 16S rDNA V1V3 amplicon library prepared with DNA extract and 454 fusion primers barcoded with 454 MIDs were sequenced on Roche 454 FLX+. Reads were used to QIIME based microbiome analysis.
PRJNA339931	SAMN05615462	SRX2500494	1914S31018N	18	3	1	Nasopharynx (N)		Male	Trumpet		Respiratory microbiome of healthy military personnel						20135	14304	74.5519	454 GS FLX+	Human upper respiratory swab was collected from human subject and incubated at -80°C, then extracted with QIAGEN DNeasy Blood&Tissue kit kit. 16S rDNA V1V3 amplicon library prepared with DNA extract and 454 fusion primers barcoded with 454 MIDs were sequenced on Roche 454 FLX+. Reads were used to QIIME based microbiome analysis.
PRJNA339931	SAMN05615462	SRX2500493	1914S31018T	18	3	1	Oropharynx/Throat (T)		Male	Trumpet		Respiratory microbiome of healthy military personnel						24550	16249	79.4179	454 GS FLX+	Human upper respiratory swab was collected from human subject and incubated at -80°C, then extracted with QIAGEN DNeasy Blood&Tissue kit kit. 16S rDNA V1V3 amplicon library prepared with DNA extract and 454 fusion primers barcoded with 454 MIDs were sequenced on Roche 454 FLX+. Reads were used to QIIME based microbiome analysis.
PRJNA339931	SAMN05615462	SRX2501686	1914S31019A	19	3	1	Anterior nares (A)		Male	Trumpet		Respiratory microbiome of healthy military personnel						36652	28005	70.4169	454 GS FLX+	Human upper respiratory swab was collected from human subject and incubated at -80°C, then extracted with QIAGEN DNeasy Blood&Tissue kit kit. 16S rDNA V1V3 amplicon library prepared with DNA extract and 454 fusion primers barcoded with 454 MIDs were sequenced on Roche 454 FLX+. Reads were used to QIIME based microbiome analysis.
PRJNA339931	SAMN05615462	SRX2501685	1914S31019N	19	3	1	Nasopharynx (N)		Male	Trumpet		Respiratory microbiome of healthy military personnel						61814	48155	71.0405	454 GS FLX+	Human upper respiratory swab was collected from human subject and incubated at -80°C, then extracted with QIAGEN DNeasy Blood&Tissue kit kit. 16S rDNA V1V3 amplicon library prepared with DNA extract and 454 fusion primers barcoded with 454 MIDs were sequenced on Roche 454 FLX+. Reads were used to QIIME based microbiome analysis.
PRJNA339931	SAMN05615462	SRX2501684	1914S31019T	19	3	1	Oropharynx/Throat (T)		Male	Trumpet		Respiratory microbiome of healthy military personnel						25950	20838	66.1874	454 GS FLX+	Human upper respiratory swab was collected from human subject and incubated at -80°C, then extracted with QIAGEN DNeasy Blood&Tissue kit kit. 16S rDNA V1V3 amplicon library prepared with DNA extract and 454 fusion primers barcoded with 454 MIDs were sequenced on Roche 454 FLX+. Reads were used to QIIME based microbiome analysis.
PRJNA339931	SAMN05615462	SRX2501683	1914S31020A	20	3	1	Anterior nares (A)		Male	Trumpet	Flu Shot	Respiratory microbiome of healthy military personnel						10806	7383	76.4078	454 GS FLX+	Human upper respiratory swab was collected from human subject and incubated at -80°C, then extracted with QIAGEN DNeasy Blood&Tissue kit kit. 16S rDNA V1V3 amplicon library prepared with DNA extract and 454 fusion primers barcoded with 454 MIDs were sequenced on Roche 454 FLX+. Reads were used to QIIME based microbiome analysis.
PRJNA339931	SAMN05615462	SRX2501682	1914S31020N	20	3	1	Nasopharynx (N)		Male	Trumpet	Flu Shot	Respiratory microbiome of healthy military personnel						40902	27569	77.9031	454 GS FLX+	Human upper respiratory swab was collected from human subject and incubated at -80°C, then extracted with QIAGEN DNeasy Blood&Tissue kit kit. 16S rDNA V1V3 amplicon library prepared with DNA extract and 454 fusion primers barcoded with 454 MIDs were sequenced on Roche 454 FLX+. Reads were used to QIIME based microbiome analysis.
PRJNA339931	SAMN05615462	SRX2501681	1914S31020T	20	3	1	Oropharynx/Throat (T)		Male	Trumpet	Flu Shot	Respiratory microbiome of healthy military personnel						33940	23231	80.3006	454 GS FLX+	Human upper respiratory swab was collected from human subject and incubated at -80°C, then extracted with QIAGEN DNeasy Blood&Tissue kit kit. 16S rDNA V1V3 amplicon library prepared with DNA extract and 454 fusion primers barcoded with 454 MIDs were sequenced on Roche 454 FLX+. Reads were used to QIIME based microbiome analysis.
PRJNA339931	SAMN05615462	SRX2501680	1914S31021A	21	3	1	Anterior nares (A)		Male	Saxophone	Flu Mist	Respiratory microbiome of healthy military personnel						27744	20232	68.3232	454 GS FLX+	Human upper respiratory swab was collected from human subject and incubated at -80°C, then extracted with QIAGEN DNeasy Blood&Tissue kit kit. 16S rDNA V1V3 amplicon library prepared with DNA extract and 454 fusion primers barcoded with 454 MIDs were sequenced on Roche 454 FLX+. Reads were used to QIIME based microbiome analysis.
PRJNA339931	SAMN05615462	SRX2501679	1914S31021N	21	3	1	Nasopharynx (N)		Male	Saxophone	Flu Mist	Respiratory microbiome of healthy military personnel						29946	22131	67.4026	454 GS FLX+	Human upper respiratory swab was collected from human subject and incubated at -80°C, then extracted with QIAGEN DNeasy Blood&Tissue kit kit. 16S rDNA V1V3 amplicon library prepared with DNA extract and 454 fusion primers barcoded with 454 MIDs were sequenced on Roche 454 FLX+. Reads were used to QIIME based microbiome analysis.
PRJNA339931	SAMN05615462	SRX2501678	1914S31021T	21	3	1	Oropharynx/Throat (T)		Male	Saxophone	Flu Mist	Respiratory microbiome of healthy military personnel						6578	4518	68.4473	454 GS FLX+	Human upper respiratory swab was collected from human subject and incubated at -80°C, then extracted with QIAGEN DNeasy Blood&Tissue kit kit. 16S rDNA V1V3 amplicon library prepared with DNA extract and 454 fusion primers barcoded with 454 MIDs were sequenced on Roche 454 FLX+. Reads were used to QIIME based microbiome analysis.
PRJNA339931	SAMN05615462	SRX2501677	1914S31022A	22	3	1	Anterior nares (A)		Male			Respiratory microbiome of healthy military personnel						33024	23614	72.9239	454 GS FLX+	Human upper respiratory swab was collected from human subject and incubated at -80°C, then extracted with QIAGEN DNeasy Blood&Tissue kit kit. 16S rDNA V1V3 amplicon library prepared with DNA extract and 454 fusion primers barcoded with 454 MIDs were sequenced on Roche 454 FLX+. Reads were used to QIIME based microbiome analysis.
PRJNA339931	SAMN05615462	SRX2501676	1914S31022N	22	3	1	Nasopharynx (N)		Male			Respiratory microbiome of healthy military personnel						20151	14283	73.903	454 GS FLX+	Human upper respiratory swab was collected from human subject and incubated at -80°C, then extracted with QIAGEN DNeasy Blood&Tissue kit kit. 16S rDNA V1V3 amplicon library prepared with DNA extract and 454 fusion primers barcoded with 454 MIDs were sequenced on Roche 454 FLX+. Reads were used to QIIME based microbiome analysis.
PRJNA339931	SAMN05615462	SRX2501675	1914S31022T	22	3	1	Oropharynx/Throat (T)		Male			Respiratory microbiome of healthy military personnel						59849	43914	68.6835	454 GS FLX+	Human upper respiratory swab was collected from human subject and incubated at -80°C, then extracted with QIAGEN DNeasy Blood&Tissue kit kit. 16S rDNA V1V3 amplicon library prepared with DNA extract and 454 fusion primers barcoded with 454 MIDs were sequenced on Roche 454 FLX+. Reads were used to QIIME based microbiome analysis.
PRJNA339931	SAMN05615462	SRX2501674	1914S31023A	23	3	1	Anterior nares (A)		Male	Trumpet		Respiratory microbiome of healthy military personnel						26052	20650	71.5056	454 GS FLX+	Human upper respiratory swab was collected from human subject and incubated at -80°C, then extracted with QIAGEN DNeasy Blood&Tissue kit kit. 16S rDNA V1V3 amplicon library prepared with DNA extract and 454 fusion primers barcoded with 454 MIDs were sequenced on Roche 454 FLX+. Reads were used to QIIME based microbiome analysis.
PRJNA339931	SAMN05615462	SRX2501673	1914S31023N	23	3	1	Nasopharynx (N)		Male	Trumpet		Respiratory microbiome of healthy military personnel						24283	19017	70.8799	454 GS FLX+	Human upper respiratory swab was collected from human subject and incubated at -80°C, then extracted with QIAGEN DNeasy Blood&Tissue kit kit. 16S rDNA V1V3 amplicon library prepared with DNA extract and 454 fusion primers barcoded with 454 MIDs were sequenced on Roche 454 FLX+. Reads were used to QIIME based microbiome analysis.
PRJNA339931	SAMN05615462	SRX2501672	1914S31023T	23	3	1	Oropharynx/Throat (T)		Male	Trumpet		Respiratory microbiome of healthy military personnel						24924	19340	73.3747	454 GS FLX+	Human upper respiratory swab was collected from human subject and incubated at -80°C, then extracted with QIAGEN DNeasy Blood&Tissue kit kit. 16S rDNA V1V3 amplicon library prepared with DNA extract and 454 fusion primers barcoded with 454 MIDs were sequenced on Roche 454 FLX+. Reads were used to QIIME based microbiome analysis.
PRJNA339931	SAMN05615462	SRX2501820	1914S31024A	24	3	1	Anterior nares (A)		Male	Tuba	Flu Mist	Respiratory microbiome of healthy military personnel						25123	17835	79.2645	454 GS FLX+	Human upper respiratory swab was collected from human subject and incubated at -80°C, then extracted with QIAGEN DNeasy Blood&Tissue kit kit. 16S rDNA V1V3 amplicon library prepared with DNA extract and 454 fusion primers barcoded with 454 MIDs were sequenced on Roche 454 FLX+. Reads were used to QIIME based microbiome analysis.
PRJNA339931	SAMN05615462	SRX2501819	1914S31024N	24	3	1	Nasopharynx (N)		Male	Tuba	Flu Mist	Respiratory microbiome of healthy military personnel						27921	19688	78.314	454 GS FLX+	Human upper respiratory swab was collected from human subject and incubated at -80°C, then extracted with QIAGEN DNeasy Blood&Tissue kit kit. 16S rDNA V1V3 amplicon library prepared with DNA extract and 454 fusion primers barcoded with 454 MIDs were sequenced on Roche 454 FLX+. Reads were used to QIIME based microbiome analysis.
PRJNA339931	SAMN05615462	SRX2501818	1914S31024T	24	3	1	Oropharynx/Throat (T)		Male	Tuba	Flu Mist	Respiratory microbiome of healthy military personnel						29446	20571	77.5959	454 GS FLX+	Human upper respiratory swab was collected from human subject and incubated at -80°C, then extracted with QIAGEN DNeasy Blood&Tissue kit kit. 16S rDNA V1V3 amplicon library prepared with DNA extract and 454 fusion primers barcoded with 454 MIDs were sequenced on Roche 454 FLX+. Reads were used to QIIME based microbiome analysis.
PRJNA339931	SAMN05615462	SRX2501817	1914S31025A	25	3	1	Anterior nares (A)		Male	Clarinet		Respiratory microbiome of healthy military personnel						31468	25908	70.9907	454 GS FLX+	Human upper respiratory swab was collected from human subject and incubated at -80°C, then extracted with QIAGEN DNeasy Blood&Tissue kit kit. 16S rDNA V1V3 amplicon library prepared with DNA extract and 454 fusion primers barcoded with 454 MIDs were sequenced on Roche 454 FLX+. Reads were used to QIIME based microbiome analysis.
PRJNA339931	SAMN05615462	SRX2501816	1914S31025N	25	3	1	Nasopharynx (N)		Male	Clarinet		Respiratory microbiome of healthy military personnel						15831	12449	70.5132	454 GS FLX+	Human upper respiratory swab was collected from human subject and incubated at -80°C, then extracted with QIAGEN DNeasy Blood&Tissue kit kit. 16S rDNA V1V3 amplicon library prepared with DNA extract and 454 fusion primers barcoded with 454 MIDs were sequenced on Roche 454 FLX+. Reads were used to QIIME based microbiome analysis.
PRJNA339931	SAMN05615462	SRX2501815	1914S31025T	25	3	1	Oropharynx/Throat (T)		Male	Clarinet		Respiratory microbiome of healthy military personnel						33429	27306	69.8601	454 GS FLX+	Human upper respiratory swab was collected from human subject and incubated at -80°C, then extracted with QIAGEN DNeasy Blood&Tissue kit kit. 16S rDNA V1V3 amplicon library prepared with DNA extract and 454 fusion primers barcoded with 454 MIDs were sequenced on Roche 454 FLX+. Reads were used to QIIME based microbiome analysis.
PRJNA339931	SAMN05615462	SRX2501814	1914S31026A	26	3	1	Anterior nares (A)		Male	Saxophone		Respiratory microbiome of healthy military personnel						53612	41941	82.3313	454 GS FLX+	Human upper respiratory swab was collected from human subject and incubated at -80°C, then extracted with QIAGEN DNeasy Blood&Tissue kit kit. 16S rDNA V1V3 amplicon library prepared with DNA extract and 454 fusion primers barcoded with 454 MIDs were sequenced on Roche 454 FLX+. Reads were used to QIIME based microbiome analysis.
PRJNA339931	SAMN05615462	SRX2501813	1914S31026N	26	3	1	Nasopharynx (N)		Male	Saxophone		Respiratory microbiome of healthy military personnel						34086	26413	78.6369	454 GS FLX+	Human upper respiratory swab was collected from human subject and incubated at -80°C, then extracted with QIAGEN DNeasy Blood&Tissue kit kit. 16S rDNA V1V3 amplicon library prepared with DNA extract and 454 fusion primers barcoded with 454 MIDs were sequenced on Roche 454 FLX+. Reads were used to QIIME based microbiome analysis.
PRJNA339931	SAMN05615462	SRX2501812	1914S31026T	26	3	1	Oropharynx/Throat (T)		Male	Saxophone		Respiratory microbiome of healthy military personnel						33803	26506	81.6836	454 GS FLX+	Human upper respiratory swab was collected from human subject and incubated at -80°C, then extracted with QIAGEN DNeasy Blood&Tissue kit kit. 16S rDNA V1V3 amplicon library prepared with DNA extract and 454 fusion primers barcoded with 454 MIDs were sequenced on Roche 454 FLX+. Reads were used to QIIME based microbiome analysis.
PRJNA339931	SAMN05615462	SRX2501811	1914S31027A	27	3	1	Anterior nares (A)		Female	Violin		Respiratory microbiome of healthy military personnel						21849	18069	78.2306	454 GS FLX+	Human upper respiratory swab was collected from human subject and incubated at -80°C, then extracted with QIAGEN DNeasy Blood&Tissue kit kit. 16S rDNA V1V3 amplicon library prepared with DNA extract and 454 fusion primers barcoded with 454 MIDs were sequenced on Roche 454 FLX+. Reads were used to QIIME based microbiome analysis.
PRJNA339931	SAMN05615462	SRX2501810	1914S31027N	27	3	1	Nasopharynx (N)		Female	Violin		Respiratory microbiome of healthy military personnel						15283	12433	77.4893	454 GS FLX+	Human upper respiratory swab was collected from human subject and incubated at -80°C, then extracted with QIAGEN DNeasy Blood&Tissue kit kit. 16S rDNA V1V3 amplicon library prepared with DNA extract and 454 fusion primers barcoded with 454 MIDs were sequenced on Roche 454 FLX+. Reads were used to QIIME based microbiome analysis.
PRJNA339931	SAMN05615462	SRX2501809	1914S31027T	27	3	1	Oropharynx/Throat (T)		Female	Violin		Respiratory microbiome of healthy military personnel						23228	18874	78.4132	454 GS FLX+	Human upper respiratory swab was collected from human subject and incubated at -80°C, then extracted with QIAGEN DNeasy Blood&Tissue kit kit. 16S rDNA V1V3 amplicon library prepared with DNA extract and 454 fusion primers barcoded with 454 MIDs were sequenced on Roche 454 FLX+. Reads were used to QIIME based microbiome analysis.
PRJNA339931	SAMN05615462	SRX2501808	1914S31028A	28	3	1	Anterior nares (A)		Male	Saxophone		Respiratory microbiome of healthy military personnel						25958	21322	82.6994	454 GS FLX+	Human upper respiratory swab was collected from human subject and incubated at -80°C, then extracted with QIAGEN DNeasy Blood&Tissue kit kit. 16S rDNA V1V3 amplicon library prepared with DNA extract and 454 fusion primers barcoded with 454 MIDs were sequenced on Roche 454 FLX+. Reads were used to QIIME based microbiome analysis.
PRJNA339931	SAMN05615462	SRX2501807	1914S31028N	28	3	1	Nasopharynx (N)		Male	Saxophone		Respiratory microbiome of healthy military personnel						24752	20229	81.3518	454 GS FLX+	Human upper respiratory swab was collected from human subject and incubated at -80°C, then extracted with QIAGEN DNeasy Blood&Tissue kit kit. 16S rDNA V1V3 amplicon library prepared with DNA extract and 454 fusion primers barcoded with 454 MIDs were sequenced on Roche 454 FLX+. Reads were used to QIIME based microbiome analysis.
PRJNA339931	SAMN05615462	SRX2501806	1914S31028T	28	3	1	Oropharynx/Throat (T)		Male	Saxophone		Respiratory microbiome of healthy military personnel						19763	16160	81.2554	454 GS FLX+	Human upper respiratory swab was collected from human subject and incubated at -80°C, then extracted with QIAGEN DNeasy Blood&Tissue kit kit. 16S rDNA V1V3 amplicon library prepared with DNA extract and 454 fusion primers barcoded with 454 MIDs were sequenced on Roche 454 FLX+. Reads were used to QIIME based microbiome analysis.
PRJNA339931	SAMN05615462	SRX2501967	1914S31029A	29	3	1	Anterior nares (A)		Male			Respiratory microbiome of healthy military personnel						38160	27535	82.1404	454 GS FLX+	Human upper respiratory swab was collected from human subject and incubated at -80°C, then extracted with QIAGEN DNeasy Blood&Tissue kit kit. 16S rDNA V1V3 amplicon library prepared with DNA extract and 454 fusion primers barcoded with 454 MIDs were sequenced on Roche 454 FLX+. Reads were used to QIIME based microbiome analysis.
PRJNA339931	SAMN05615462	SRX2501966	1914S31029N	29	3	1	Nasopharynx (N)		Male			Respiratory microbiome of healthy military personnel						18178	12686	81.7267	454 GS FLX+	Human upper respiratory swab was collected from human subject and incubated at -80°C, then extracted with QIAGEN DNeasy Blood&Tissue kit kit. 16S rDNA V1V3 amplicon library prepared with DNA extract and 454 fusion primers barcoded with 454 MIDs were sequenced on Roche 454 FLX+. Reads were used to QIIME based microbiome analysis.
PRJNA339931	SAMN05615462	SRX2501965	1914S31029T	29	3	1	Oropharynx/Throat (T)		Male			Respiratory microbiome of healthy military personnel						22696	16240	81.769	454 GS FLX+	Human upper respiratory swab was collected from human subject and incubated at -80°C, then extracted with QIAGEN DNeasy Blood&Tissue kit kit. 16S rDNA V1V3 amplicon library prepared with DNA extract and 454 fusion primers barcoded with 454 MIDs were sequenced on Roche 454 FLX+. Reads were used to QIIME based microbiome analysis.
PRJNA339931	SAMN05615462	SRX2502027	1914S31030A	30	3	1	Anterior nares (A)		Male	Trombone		Respiratory microbiome of healthy military personnel						30416	23797	72.1567	454 GS FLX+	Human upper respiratory swab was collected from human subject and incubated at -80°C, then extracted with QIAGEN DNeasy Blood&Tissue kit kit. 16S rDNA V1V3 amplicon library prepared with DNA extract and 454 fusion primers barcoded with 454 MIDs were sequenced on Roche 454 FLX+. Reads were used to QIIME based microbiome analysis.
PRJNA339931	SAMN05615462	SRX2502026	1914S31030N	30	3	1	Nasopharynx (N)		Male	Trombone		Respiratory microbiome of healthy military personnel						14652	11077	69.7877	454 GS FLX+	Human upper respiratory swab was collected from human subject and incubated at -80°C, then extracted with QIAGEN DNeasy Blood&Tissue kit kit. 16S rDNA V1V3 amplicon library prepared with DNA extract and 454 fusion primers barcoded with 454 MIDs were sequenced on Roche 454 FLX+. Reads were used to QIIME based microbiome analysis.
PRJNA339931	SAMN05615462	SRX2502025	1914S31030T	30	3	1	Oropharynx/Throat (T)		Male	Trombone		Respiratory microbiome of healthy military personnel						22213	17013	71.5545	454 GS FLX+	Human upper respiratory swab was collected from human subject and incubated at -80°C, then extracted with QIAGEN DNeasy Blood&Tissue kit kit. 16S rDNA V1V3 amplicon library prepared with DNA extract and 454 fusion primers barcoded with 454 MIDs were sequenced on Roche 454 FLX+. Reads were used to QIIME based microbiome analysis.
PRJNA339931	SAMN05615462	SRX2502024	1914S31031A	31	3	1	Anterior nares (A)		Male	Vocalist		Respiratory microbiome of healthy military personnel						28390	21883	78.2384	454 GS FLX+	Human upper respiratory swab was collected from human subject and incubated at -80°C, then extracted with QIAGEN DNeasy Blood&Tissue kit kit. 16S rDNA V1V3 amplicon library prepared with DNA extract and 454 fusion primers barcoded with 454 MIDs were sequenced on Roche 454 FLX+. Reads were used to QIIME based microbiome analysis.
PRJNA339931	SAMN05615462	SRX2502023	1914S31031N	31	3	1	Nasopharynx (N)		Male	Vocalist		Respiratory microbiome of healthy military personnel						34431	27314	75.6006	454 GS FLX+	Human upper respiratory swab was collected from human subject and incubated at -80°C, then extracted with QIAGEN DNeasy Blood&Tissue kit kit. 16S rDNA V1V3 amplicon library prepared with DNA extract and 454 fusion primers barcoded with 454 MIDs were sequenced on Roche 454 FLX+. Reads were used to QIIME based microbiome analysis.
PRJNA339931	SAMN05615462	SRX2502022	1914S31031T	31	3	1	Oropharynx/Throat (T)		Male	Vocalist		Respiratory microbiome of healthy military personnel						8835	6936	76.5903	454 GS FLX+	Human upper respiratory swab was collected from human subject and incubated at -80°C, then extracted with QIAGEN DNeasy Blood&Tissue kit kit. 16S rDNA V1V3 amplicon library prepared with DNA extract and 454 fusion primers barcoded with 454 MIDs were sequenced on Roche 454 FLX+. Reads were used to QIIME based microbiome analysis.
PRJNA339931	SAMN05615462	SRX2502021	1914S31032A	32	3	1	Anterior nares (A)		Male	Vocalist		Respiratory microbiome of healthy military personnel						26673	19538	77.08	454 GS FLX+	Human upper respiratory swab was collected from human subject and incubated at -80°C, then extracted with QIAGEN DNeasy Blood&Tissue kit kit. 16S rDNA V1V3 amplicon library prepared with DNA extract and 454 fusion primers barcoded with 454 MIDs were sequenced on Roche 454 FLX+. Reads were used to QIIME based microbiome analysis.
PRJNA339931	SAMN05615462	SRX2502020	1914S31032N	32	3	1	Nasopharynx (N)		Male	Vocalist		Respiratory microbiome of healthy military personnel						27347	20097	79.3297	454 GS FLX+	Human upper respiratory swab was collected from human subject and incubated at -80°C, then extracted with QIAGEN DNeasy Blood&Tissue kit kit. 16S rDNA V1V3 amplicon library prepared with DNA extract and 454 fusion primers barcoded with 454 MIDs were sequenced on Roche 454 FLX+. Reads were used to QIIME based microbiome analysis.
PRJNA339931	SAMN05615462	SRX2502019	1914S31032T	32	3	1	Oropharynx/Throat (T)		Male	Vocalist		Respiratory microbiome of healthy military personnel						19008	13965	78.5059	454 GS FLX+	Human upper respiratory swab was collected from human subject and incubated at -80°C, then extracted with QIAGEN DNeasy Blood&Tissue kit kit. 16S rDNA V1V3 amplicon library prepared with DNA extract and 454 fusion primers barcoded with 454 MIDs were sequenced on Roche 454 FLX+. Reads were used to QIIME based microbiome analysis.
PRJNA339931	SAMN05615462	SRX2502018	1914S31033A	33	3	1	Anterior nares (A)		Male	Vocalist		Respiratory microbiome of healthy military personnel						28534	22706	73.2501	454 GS FLX+	Human upper respiratory swab was collected from human subject and incubated at -80°C, then extracted with QIAGEN DNeasy Blood&Tissue kit kit. 16S rDNA V1V3 amplicon library prepared with DNA extract and 454 fusion primers barcoded with 454 MIDs were sequenced on Roche 454 FLX+. Reads were used to QIIME based microbiome analysis.
PRJNA339931	SAMN05615462	SRX2502017	1914S31033N	33	3	1	Nasopharynx (N)		Male	Vocalist		Respiratory microbiome of healthy military personnel						40214	33168	73.4889	454 GS FLX+	Human upper respiratory swab was collected from human subject and incubated at -80°C, then extracted with QIAGEN DNeasy Blood&Tissue kit kit. 16S rDNA V1V3 amplicon library prepared with DNA extract and 454 fusion primers barcoded with 454 MIDs were sequenced on Roche 454 FLX+. Reads were used to QIIME based microbiome analysis.
PRJNA339931	SAMN05615462	SRX2502016	1914S31033T	33	3	1	Oropharynx/Throat (T)		Male	Vocalist		Respiratory microbiome of healthy military personnel						24548	19513	73.4691	454 GS FLX+	Human upper respiratory swab was collected from human subject and incubated at -80°C, then extracted with QIAGEN DNeasy Blood&Tissue kit kit. 16S rDNA V1V3 amplicon library prepared with DNA extract and 454 fusion primers barcoded with 454 MIDs were sequenced on Roche 454 FLX+. Reads were used to QIIME based microbiome analysis.
PRJNA339931	SAMN05615462	SRX2504381	1914S31034A	34	3	1	Anterior nares (A)		Female	Piccolo		Respiratory microbiome of healthy military personnel						20643	14871	79.5752	454 GS FLX+	Human upper respiratory swab was collected from human subject and incubated at -80°C, then extracted with QIAGEN DNeasy Blood&Tissue kit kit. 16S rDNA V1V3 amplicon library prepared with DNA extract and 454 fusion primers barcoded with 454 MIDs were sequenced on Roche 454 FLX+. Reads were used to QIIME based microbiome analysis.
PRJNA339931	SAMN05615462	SRX2504380	1914S31034N	34	3	1	Nasopharynx (N)		Female	Piccolo		Respiratory microbiome of healthy military personnel						31554	21798	82.4787	454 GS FLX+	Human upper respiratory swab was collected from human subject and incubated at -80°C, then extracted with QIAGEN DNeasy Blood&Tissue kit kit. 16S rDNA V1V3 amplicon library prepared with DNA extract and 454 fusion primers barcoded with 454 MIDs were sequenced on Roche 454 FLX+. Reads were used to QIIME based microbiome analysis.
PRJNA339931	SAMN05615462	SRX2504379	1914S31034T	34	3	1	Oropharynx/Throat (T)		Female	Piccolo		Respiratory microbiome of healthy military personnel						45304	32347	79.4892	454 GS FLX+	Human upper respiratory swab was collected from human subject and incubated at -80°C, then extracted with QIAGEN DNeasy Blood&Tissue kit kit. 16S rDNA V1V3 amplicon library prepared with DNA extract and 454 fusion primers barcoded with 454 MIDs were sequenced on Roche 454 FLX+. Reads were used to QIIME based microbiome analysis.
PRJNA339931	SAMN05615462	SRX2504378	1914S31035A	35	3	1	Anterior nares (A)		Male	Trumpet		Respiratory microbiome of healthy military personnel						26896	19241	72.0389	454 GS FLX+	Human upper respiratory swab was collected from human subject and incubated at -80°C, then extracted with QIAGEN DNeasy Blood&Tissue kit kit. 16S rDNA V1V3 amplicon library prepared with DNA extract and 454 fusion primers barcoded with 454 MIDs were sequenced on Roche 454 FLX+. Reads were used to QIIME based microbiome analysis.
PRJNA339931	SAMN05615462	SRX2504377	1914S31035N	35	3	1	Nasopharynx (N)		Male	Trumpet		Respiratory microbiome of healthy military personnel						27122	19819	69.0816	454 GS FLX+	Human upper respiratory swab was collected from human subject and incubated at -80°C, then extracted with QIAGEN DNeasy Blood&Tissue kit kit. 16S rDNA V1V3 amplicon library prepared with DNA extract and 454 fusion primers barcoded with 454 MIDs were sequenced on Roche 454 FLX+. Reads were used to QIIME based microbiome analysis.
PRJNA339931	SAMN05615462	SRX2504376	1914S31035T	35	3	1	Oropharynx/Throat (T)		Male	Trumpet		Respiratory microbiome of healthy military personnel						15040	10488	71.3999	454 GS FLX+	Human upper respiratory swab was collected from human subject and incubated at -80°C, then extracted with QIAGEN DNeasy Blood&Tissue kit kit. 16S rDNA V1V3 amplicon library prepared with DNA extract and 454 fusion primers barcoded with 454 MIDs were sequenced on Roche 454 FLX+. Reads were used to QIIME based microbiome analysis.
PRJNA339931	SAMN05615462	SRX2504375	1914S31036A	36	3	1	Anterior nares (A)		Female	Violin		Respiratory microbiome of healthy military personnel						20456	14768	71.5385	454 GS FLX+	Human upper respiratory swab was collected from human subject and incubated at -80°C, then extracted with QIAGEN DNeasy Blood&Tissue kit kit. 16S rDNA V1V3 amplicon library prepared with DNA extract and 454 fusion primers barcoded with 454 MIDs were sequenced on Roche 454 FLX+. Reads were used to QIIME based microbiome analysis.
PRJNA339931	SAMN05615462	SRX2504374	1914S31036N	36	3	1	Nasopharynx (N)		Female	Violin		Respiratory microbiome of healthy military personnel						25092	17858	73.0735	454 GS FLX+	Human upper respiratory swab was collected from human subject and incubated at -80°C, then extracted with QIAGEN DNeasy Blood&Tissue kit kit. 16S rDNA V1V3 amplicon library prepared with DNA extract and 454 fusion primers barcoded with 454 MIDs were sequenced on Roche 454 FLX+. Reads were used to QIIME based microbiome analysis.
PRJNA339931	SAMN05615462	SRX2504373	1914S31036T	36	3	1	Oropharynx/Throat (T)		Female	Violin		Respiratory microbiome of healthy military personnel						29241	20565	69.734	454 GS FLX+	Human upper respiratory swab was collected from human subject and incubated at -80°C, then extracted with QIAGEN DNeasy Blood&Tissue kit kit. 16S rDNA V1V3 amplicon library prepared with DNA extract and 454 fusion primers barcoded with 454 MIDs were sequenced on Roche 454 FLX+. Reads were used to QIIME based microbiome analysis.
PRJNA339931	SAMN05615462	SRX2504372	1914S31037A	37	3	1	Anterior nares (A)		Female	French horn		Respiratory microbiome of healthy military personnel						4429	3480	72.194	454 GS FLX+	Human upper respiratory swab was collected from human subject and incubated at -80°C, then extracted with QIAGEN DNeasy Blood&Tissue kit kit. 16S rDNA V1V3 amplicon library prepared with DNA extract and 454 fusion primers barcoded with 454 MIDs were sequenced on Roche 454 FLX+. Reads were used to QIIME based microbiome analysis.
PRJNA339931	SAMN05615462	SRX2504371	1914S31037N	37	3	1	Nasopharynx (N)		Female	French horn		Respiratory microbiome of healthy military personnel						5530	4226	71.1701	454 GS FLX+	Human upper respiratory swab was collected from human subject and incubated at -80°C, then extracted with QIAGEN DNeasy Blood&Tissue kit kit. 16S rDNA V1V3 amplicon library prepared with DNA extract and 454 fusion primers barcoded with 454 MIDs were sequenced on Roche 454 FLX+. Reads were used to QIIME based microbiome analysis.
PRJNA339931	SAMN05615462	SRX2504370	1914S31037T	37	3	1	Oropharynx/Throat (T)		Female	French horn		Respiratory microbiome of healthy military personnel						16111	12608	70.3293	454 GS FLX+	Human upper respiratory swab was collected from human subject and incubated at -80°C, then extracted with QIAGEN DNeasy Blood&Tissue kit kit. 16S rDNA V1V3 amplicon library prepared with DNA extract and 454 fusion primers barcoded with 454 MIDs were sequenced on Roche 454 FLX+. Reads were used to QIIME based microbiome analysis.
PRJNA339931	SAMN05615462	SRX2504766	1914S31039A	39	3	1	Anterior nares (A)		Female	Flutist		Respiratory microbiome of healthy military personnel						15262	12546	78.573	454 GS FLX+	Human upper respiratory swab was collected from human subject and incubated at -80°C, then extracted with QIAGEN DNeasy Blood&Tissue kit kit. 16S rDNA V1V3 amplicon library prepared with DNA extract and 454 fusion primers barcoded with 454 MIDs were sequenced on Roche 454 FLX+. Reads were used to QIIME based microbiome analysis.
PRJNA339931	SAMN05615462	SRX2504765	1914S31039N	39	3	1	Nasopharynx (N)		Female	Flutist		Respiratory microbiome of healthy military personnel						29424	24476	76.4195	454 GS FLX+	Human upper respiratory swab was collected from human subject and incubated at -80°C, then extracted with QIAGEN DNeasy Blood&Tissue kit kit. 16S rDNA V1V3 amplicon library prepared with DNA extract and 454 fusion primers barcoded with 454 MIDs were sequenced on Roche 454 FLX+. Reads were used to QIIME based microbiome analysis.
PRJNA339931	SAMN05615462	SRX2504764	1914S31039T	39	3	1	Oropharynx/Throat (T)		Female	Flutist		Respiratory microbiome of healthy military personnel						26844	21936	78.2571	454 GS FLX+	Human upper respiratory swab was collected from human subject and incubated at -80°C, then extracted with QIAGEN DNeasy Blood&Tissue kit kit. 16S rDNA V1V3 amplicon library prepared with DNA extract and 454 fusion primers barcoded with 454 MIDs were sequenced on Roche 454 FLX+. Reads were used to QIIME based microbiome analysis.
PRJNA339931	SAMN05615462	SRX2504763	1914S31040A	40	3	1	Anterior nares (A)		Male	French horn		Respiratory microbiome of healthy military personnel						23921	18608	82.2042	454 GS FLX+	Human upper respiratory swab was collected from human subject and incubated at -80°C, then extracted with QIAGEN DNeasy Blood&Tissue kit kit. 16S rDNA V1V3 amplicon library prepared with DNA extract and 454 fusion primers barcoded with 454 MIDs were sequenced on Roche 454 FLX+. Reads were used to QIIME based microbiome analysis.
PRJNA339931	SAMN05615462	SRX2504762	1914S31040N	40	3	1	Nasopharynx (N)		Male	French horn		Respiratory microbiome of healthy military personnel						19797	15175	83.1838	454 GS FLX+	Human upper respiratory swab was collected from human subject and incubated at -80°C, then extracted with QIAGEN DNeasy Blood&Tissue kit kit. 16S rDNA V1V3 amplicon library prepared with DNA extract and 454 fusion primers barcoded with 454 MIDs were sequenced on Roche 454 FLX+. Reads were used to QIIME based microbiome analysis.
PRJNA339931	SAMN05615462	SRX2504761	1914S31040T	40	3	1	Oropharynx/Throat (T)		Male	French horn		Respiratory microbiome of healthy military personnel						13872	10977	81.7166	454 GS FLX+	Human upper respiratory swab was collected from human subject and incubated at -80°C, then extracted with QIAGEN DNeasy Blood&Tissue kit kit. 16S rDNA V1V3 amplicon library prepared with DNA extract and 454 fusion primers barcoded with 454 MIDs were sequenced on Roche 454 FLX+. Reads were used to QIIME based microbiome analysis.
PRJNA339931	SAMN05615462	SRX2504760	1914S31042A	42	3	1	Anterior nares (A)		Male	Piano		Respiratory microbiome of healthy military personnel						33396	26596	77.7894	454 GS FLX+	Human upper respiratory swab was collected from human subject and incubated at -80°C, then extracted with QIAGEN DNeasy Blood&Tissue kit kit. 16S rDNA V1V3 amplicon library prepared with DNA extract and 454 fusion primers barcoded with 454 MIDs were sequenced on Roche 454 FLX+. Reads were used to QIIME based microbiome analysis.
PRJNA339931	SAMN05615462	SRX2504759	1914S31042N	42	3	1	Nasopharynx (N)		Male	Piano		Respiratory microbiome of healthy military personnel						35822	28183	76.653	454 GS FLX+	Human upper respiratory swab was collected from human subject and incubated at -80°C, then extracted with QIAGEN DNeasy Blood&Tissue kit kit. 16S rDNA V1V3 amplicon library prepared with DNA extract and 454 fusion primers barcoded with 454 MIDs were sequenced on Roche 454 FLX+. Reads were used to QIIME based microbiome analysis.
PRJNA339931	SAMN05615462	SRX2504758	1914S31042T	42	3	1	Oropharynx/Throat (T)		Male	Piano		Respiratory microbiome of healthy military personnel						40906	32062	79.1306	454 GS FLX+	Human upper respiratory swab was collected from human subject and incubated at -80°C, then extracted with QIAGEN DNeasy Blood&Tissue kit kit. 16S rDNA V1V3 amplicon library prepared with DNA extract and 454 fusion primers barcoded with 454 MIDs were sequenced on Roche 454 FLX+. Reads were used to QIIME based microbiome analysis.
PRJNA339931	SAMN05615462	SRX2504757	1914S31043A	43	3	1	Anterior nares (A)		Female	Flutist	Flu Shot	Respiratory microbiome of healthy military personnel						10588	7315	79.6383	454 GS FLX+	Human upper respiratory swab was collected from human subject and incubated at -80°C, then extracted with QIAGEN DNeasy Blood&Tissue kit kit. 16S rDNA V1V3 amplicon library prepared with DNA extract and 454 fusion primers barcoded with 454 MIDs were sequenced on Roche 454 FLX+. Reads were used to QIIME based microbiome analysis.
PRJNA339931	SAMN05615462	SRX2504756	1914S31043N	43	3	1	Nasopharynx (N)		Female	Flutist	Flu Shot	Respiratory microbiome of healthy military personnel						15374	11651	78.6751	454 GS FLX+	Human upper respiratory swab was collected from human subject and incubated at -80°C, then extracted with QIAGEN DNeasy Blood&Tissue kit kit. 16S rDNA V1V3 amplicon library prepared with DNA extract and 454 fusion primers barcoded with 454 MIDs were sequenced on Roche 454 FLX+. Reads were used to QIIME based microbiome analysis.
PRJNA339931	SAMN05615462	SRX2504755	1914S31043T	43	3	1	Oropharynx/Throat (T)		Female	Flutist	Flu Shot	Respiratory microbiome of healthy military personnel						25125	16363	78.3797	454 GS FLX+	Human upper respiratory swab was collected from human subject and incubated at -80°C, then extracted with QIAGEN DNeasy Blood&Tissue kit kit. 16S rDNA V1V3 amplicon library prepared with DNA extract and 454 fusion primers barcoded with 454 MIDs were sequenced on Roche 454 FLX+. Reads were used to QIIME based microbiome analysis.
PRJNA339931	SAMN05615462	SRX2505097	1914S31046A	46	3	1	Anterior nares (A)		Male	Trumpet		Respiratory microbiome of healthy military personnel						26333	17993	69.0876	454 GS FLX+	Human upper respiratory swab was collected from human subject and incubated at -80°C, then extracted with QIAGEN DNeasy Blood&Tissue kit kit. 16S rDNA V1V3 amplicon library prepared with DNA extract and 454 fusion primers barcoded with 454 MIDs were sequenced on Roche 454 FLX+. Reads were used to QIIME based microbiome analysis.
PRJNA339931	SAMN05615462	SRX2505096	1914S31046N	46	3	1	Nasopharynx (N)		Male	Trumpet		Respiratory microbiome of healthy military personnel						26241	18132	75.7838	454 GS FLX+	Human upper respiratory swab was collected from human subject and incubated at -80°C, then extracted with QIAGEN DNeasy Blood&Tissue kit kit. 16S rDNA V1V3 amplicon library prepared with DNA extract and 454 fusion primers barcoded with 454 MIDs were sequenced on Roche 454 FLX+. Reads were used to QIIME based microbiome analysis.
PRJNA339931	SAMN05615462	SRX2505095	1914S31046T	46	3	1	Oropharynx/Throat (T)		Male	Trumpet		Respiratory microbiome of healthy military personnel						18768	13252	65.1264	454 GS FLX+	Human upper respiratory swab was collected from human subject and incubated at -80°C, then extracted with QIAGEN DNeasy Blood&Tissue kit kit. 16S rDNA V1V3 amplicon library prepared with DNA extract and 454 fusion primers barcoded with 454 MIDs were sequenced on Roche 454 FLX+. Reads were used to QIIME based microbiome analysis.
PRJNA339931	SAMN05615462	SRX2505094	1914S31047A	47	3	1	Anterior nares (A)		Male	Trumpet		Respiratory microbiome of healthy military personnel						31482	22541	68.3287	454 GS FLX+	Human upper respiratory swab was collected from human subject and incubated at -80°C, then extracted with QIAGEN DNeasy Blood&Tissue kit kit. 16S rDNA V1V3 amplicon library prepared with DNA extract and 454 fusion primers barcoded with 454 MIDs were sequenced on Roche 454 FLX+. Reads were used to QIIME based microbiome analysis.
PRJNA339931	SAMN05615462	SRX2505093	1914S31047N	47	3	1	Nasopharynx (N)		Male	Trumpet		Respiratory microbiome of healthy military personnel						34223	24718	69.098	454 GS FLX+	Human upper respiratory swab was collected from human subject and incubated at -80°C, then extracted with QIAGEN DNeasy Blood&Tissue kit kit. 16S rDNA V1V3 amplicon library prepared with DNA extract and 454 fusion primers barcoded with 454 MIDs were sequenced on Roche 454 FLX+. Reads were used to QIIME based microbiome analysis.
PRJNA339931	SAMN05615462	SRX2505092	1914S31047T	47	3	1	Oropharynx/Throat (T)		Male	Trumpet		Respiratory microbiome of healthy military personnel						40236	28683	70.6095	454 GS FLX+	Human upper respiratory swab was collected from human subject and incubated at -80°C, then extracted with QIAGEN DNeasy Blood&Tissue kit kit. 16S rDNA V1V3 amplicon library prepared with DNA extract and 454 fusion primers barcoded with 454 MIDs were sequenced on Roche 454 FLX+. Reads were used to QIIME based microbiome analysis.
PRJNA339931	SAMN05615462	SRX2505091	1914S31048A	48	3	1	Anterior nares (A)		Male	Clarinet		Respiratory microbiome of healthy military personnel						22750	18627	71.5996	454 GS FLX+	Human upper respiratory swab was collected from human subject and incubated at -80°C, then extracted with QIAGEN DNeasy Blood&Tissue kit kit. 16S rDNA V1V3 amplicon library prepared with DNA extract and 454 fusion primers barcoded with 454 MIDs were sequenced on Roche 454 FLX+. Reads were used to QIIME based microbiome analysis.
PRJNA339931	SAMN05615462	SRX2505090	1914S31048N	48	3	1	Nasopharynx (N)		Male	Clarinet		Respiratory microbiome of healthy military personnel						17982	13750	72.2263	454 GS FLX+	Human upper respiratory swab was collected from human subject and incubated at -80°C, then extracted with QIAGEN DNeasy Blood&Tissue kit kit. 16S rDNA V1V3 amplicon library prepared with DNA extract and 454 fusion primers barcoded with 454 MIDs were sequenced on Roche 454 FLX+. Reads were used to QIIME based microbiome analysis.
PRJNA339931	SAMN05615462	SRX2505089	1914S31048T	48	3	1	Oropharynx/Throat (T)		Male	Clarinet		Respiratory microbiome of healthy military personnel						23023	18076	71.2869	454 GS FLX+	Human upper respiratory swab was collected from human subject and incubated at -80°C, then extracted with QIAGEN DNeasy Blood&Tissue kit kit. 16S rDNA V1V3 amplicon library prepared with DNA extract and 454 fusion primers barcoded with 454 MIDs were sequenced on Roche 454 FLX+. Reads were used to QIIME based microbiome analysis.
PRJNA339931	SAMN05615462	SRX2505225	1914S31049A	49	3	1	Anterior nares (A)		Male			Respiratory microbiome of healthy military personnel						39210	27906	81.8769	454 GS FLX+	Human upper respiratory swab was collected from human subject and incubated at -80°C, then extracted with QIAGEN DNeasy Blood&Tissue kit kit. 16S rDNA V1V3 amplicon library prepared with DNA extract and 454 fusion primers barcoded with 454 MIDs were sequenced on Roche 454 FLX+. Reads were used to QIIME based microbiome analysis.
PRJNA339931	SAMN05615462	SRX2505224	1914S31049N	49	3	1	Nasopharynx (N)		Male			Respiratory microbiome of healthy military personnel						23906	17322	76.4654	454 GS FLX+	Human upper respiratory swab was collected from human subject and incubated at -80°C, then extracted with QIAGEN DNeasy Blood&Tissue kit kit. 16S rDNA V1V3 amplicon library prepared with DNA extract and 454 fusion primers barcoded with 454 MIDs were sequenced on Roche 454 FLX+. Reads were used to QIIME based microbiome analysis.
PRJNA339931	SAMN05615462	SRX2505223	1914S31049T	49	3	1	Oropharynx/Throat (T)		Male			Respiratory microbiome of healthy military personnel						29445	20445	78.5128	454 GS FLX+	Human upper respiratory swab was collected from human subject and incubated at -80°C, then extracted with QIAGEN DNeasy Blood&Tissue kit kit. 16S rDNA V1V3 amplicon library prepared with DNA extract and 454 fusion primers barcoded with 454 MIDs were sequenced on Roche 454 FLX+. Reads were used to QIIME based microbiome analysis.
PRJNA339931	SAMN05615462	SRX2505285	1914S31050A	50	3	1	Anterior nares (A)		Female	Vocalist		Respiratory microbiome of healthy military personnel						29915	21619	71.1706	454 GS FLX+	Human upper respiratory swab was collected from human subject and incubated at -80°C, then extracted with QIAGEN DNeasy Blood&Tissue kit kit. 16S rDNA V1V3 amplicon library prepared with DNA extract and 454 fusion primers barcoded with 454 MIDs were sequenced on Roche 454 FLX+. Reads were used to QIIME based microbiome analysis.
PRJNA339931	SAMN05615462	SRX2505284	1914S31050N	50	3	1	Nasopharynx (N)		Female	Vocalist		Respiratory microbiome of healthy military personnel						17728	12555	72.4588	454 GS FLX+	Human upper respiratory swab was collected from human subject and incubated at -80°C, then extracted with QIAGEN DNeasy Blood&Tissue kit kit. 16S rDNA V1V3 amplicon library prepared with DNA extract and 454 fusion primers barcoded with 454 MIDs were sequenced on Roche 454 FLX+. Reads were used to QIIME based microbiome analysis.
PRJNA339931	SAMN05615462	SRX2505283	1914S31050T	50	3	1	Oropharynx/Throat (T)		Female	Vocalist		Respiratory microbiome of healthy military personnel						14718	10149	69.4345	454 GS FLX+	Human upper respiratory swab was collected from human subject and incubated at -80°C, then extracted with QIAGEN DNeasy Blood&Tissue kit kit. 16S rDNA V1V3 amplicon library prepared with DNA extract and 454 fusion primers barcoded with 454 MIDs were sequenced on Roche 454 FLX+. Reads were used to QIIME based microbiome analysis.
PRJNA339931	SAMN05615462	SRX2505282	1914S31051A	51	3	1	Anterior nares (A)		Male	Trombone	Flu Shot	Respiratory microbiome of healthy military personnel						29166	23635	72.2681	454 GS FLX+	Human upper respiratory swab was collected from human subject and incubated at -80°C, then extracted with QIAGEN DNeasy Blood&Tissue kit kit. 16S rDNA V1V3 amplicon library prepared with DNA extract and 454 fusion primers barcoded with 454 MIDs were sequenced on Roche 454 FLX+. Reads were used to QIIME based microbiome analysis.
PRJNA339931	SAMN05615462	SRX2505281	1914S31051N	51	3	1	Nasopharynx (N)		Male	Trombone	Flu Shot	Respiratory microbiome of healthy military personnel						47008.9	33649	71.58	454 GS FLX+	Human upper respiratory swab was collected from human subject and incubated at -80°C, then extracted with QIAGEN DNeasy Blood&Tissue kit kit. 16S rDNA V1V3 amplicon library prepared with DNA extract and 454 fusion primers barcoded with 454 MIDs were sequenced on Roche 454 FLX+. Reads were used to QIIME based microbiome analysis.
PRJNA339931	SAMN05615462	SRX2505280	1914S31051T	51	3	1	Oropharynx/Throat (T)		Male	Trombone	Flu Shot	Respiratory microbiome of healthy military personnel						16472	12653	70.8202	454 GS FLX+	Human upper respiratory swab was collected from human subject and incubated at -80°C, then extracted with QIAGEN DNeasy Blood&Tissue kit kit. 16S rDNA V1V3 amplicon library prepared with DNA extract and 454 fusion primers barcoded with 454 MIDs were sequenced on Roche 454 FLX+. Reads were used to QIIME based microbiome analysis.
PRJNA339931	SAMN05615462	SRX2505279	1914S31052A	52	3	1	Anterior nares (A)		Male	Percussion	Flu Shot	Respiratory microbiome of healthy military personnel						36925	27637	68.9564	454 GS FLX+	Human upper respiratory swab was collected from human subject and incubated at -80°C, then extracted with QIAGEN DNeasy Blood&Tissue kit kit. 16S rDNA V1V3 amplicon library prepared with DNA extract and 454 fusion primers barcoded with 454 MIDs were sequenced on Roche 454 FLX+. Reads were used to QIIME based microbiome analysis.
PRJNA339931	SAMN05615462	SRX2505278	1914S31052N	52	3	1	Nasopharynx (N)		Male	Percussion	Flu Shot	Respiratory microbiome of healthy military personnel						27618	21029	81.0361	454 GS FLX+	Human upper respiratory swab was collected from human subject and incubated at -80°C, then extracted with QIAGEN DNeasy Blood&Tissue kit kit. 16S rDNA V1V3 amplicon library prepared with DNA extract and 454 fusion primers barcoded with 454 MIDs were sequenced on Roche 454 FLX+. Reads were used to QIIME based microbiome analysis.
PRJNA339931	SAMN05615462	SRX2505277	1914S31052T	52	3	1	Oropharynx/Throat (T)		Male	Percussion	Flu Shot	Respiratory microbiome of healthy military personnel						24904	17873	76.8152	454 GS FLX+	Human upper respiratory swab was collected from human subject and incubated at -80°C, then extracted with QIAGEN DNeasy Blood&Tissue kit kit. 16S rDNA V1V3 amplicon library prepared with DNA extract and 454 fusion primers barcoded with 454 MIDs were sequenced on Roche 454 FLX+. Reads were used to QIIME based microbiome analysis.
PRJNA339931	SAMN05615462	SRX2505276	1914S31053A	53	3	1	Anterior nares (A)		Male	Percussion		Respiratory microbiome of healthy military personnel						44393	31690	74.8463	454 GS FLX+	Human upper respiratory swab was collected from human subject and incubated at -80°C, then extracted with QIAGEN DNeasy Blood&Tissue kit kit. 16S rDNA V1V3 amplicon library prepared with DNA extract and 454 fusion primers barcoded with 454 MIDs were sequenced on Roche 454 FLX+. Reads were used to QIIME based microbiome analysis.
PRJNA339931	SAMN05615462	SRX2505275	1914S31053N	53	3	1	Nasopharynx (N)		Male	Percussion		Respiratory microbiome of healthy military personnel						33261	23997	76.1424	454 GS FLX+	Human upper respiratory swab was collected from human subject and incubated at -80°C, then extracted with QIAGEN DNeasy Blood&Tissue kit kit. 16S rDNA V1V3 amplicon library prepared with DNA extract and 454 fusion primers barcoded with 454 MIDs were sequenced on Roche 454 FLX+. Reads were used to QIIME based microbiome analysis.
PRJNA339931	SAMN05615462	SRX2505274	1914S31053T	53	3	1	Oropharynx/Throat (T)		Male	Percussion		Respiratory microbiome of healthy military personnel						42242	29071	71.7676	454 GS FLX+	Human upper respiratory swab was collected from human subject and incubated at -80°C, then extracted with QIAGEN DNeasy Blood&Tissue kit kit. 16S rDNA V1V3 amplicon library prepared with DNA extract and 454 fusion primers barcoded with 454 MIDs were sequenced on Roche 454 FLX+. Reads were used to QIIME based microbiome analysis.
PRJNA339931	SAMN05615462	SRX2505391	1914S31054A	54	3	1	Anterior nares (A)		Male	Trumpet		Respiratory microbiome of healthy military personnel						19604	15048	71.3851	454 GS FLX+	Human upper respiratory swab was collected from human subject and incubated at -80°C, then extracted with QIAGEN DNeasy Blood&Tissue kit kit. 16S rDNA V1V3 amplicon library prepared with DNA extract and 454 fusion primers barcoded with 454 MIDs were sequenced on Roche 454 FLX+. Reads were used to QIIME based microbiome analysis.
PRJNA339931	SAMN05615462	SRX2505390	1914S31054N	54	3	1	Nasopharynx (N)		Male	Trumpet		Respiratory microbiome of healthy military personnel						15250	11612	72.1476	454 GS FLX+	Human upper respiratory swab was collected from human subject and incubated at -80°C, then extracted with QIAGEN DNeasy Blood&Tissue kit kit. 16S rDNA V1V3 amplicon library prepared with DNA extract and 454 fusion primers barcoded with 454 MIDs were sequenced on Roche 454 FLX+. Reads were used to QIIME based microbiome analysis.
PRJNA339931	SAMN05615462	SRX2505389	1914S31054T	54	3	1	Oropharynx/Throat (T)		Male	Trumpet		Respiratory microbiome of healthy military personnel						13152	9913	68.8201	454 GS FLX+	Human upper respiratory swab was collected from human subject and incubated at -80°C, then extracted with QIAGEN DNeasy Blood&Tissue kit kit. 16S rDNA V1V3 amplicon library prepared with DNA extract and 454 fusion primers barcoded with 454 MIDs were sequenced on Roche 454 FLX+. Reads were used to QIIME based microbiome analysis.
PRJNA339931	SAMN05615462	SRX2505388	1914S31055A	55	3	1	Anterior nares (A)		Female	Percussion		Respiratory microbiome of healthy military personnel						10228	7626	76.7598	454 GS FLX+	Human upper respiratory swab was collected from human subject and incubated at -80°C, then extracted with QIAGEN DNeasy Blood&Tissue kit kit. 16S rDNA V1V3 amplicon library prepared with DNA extract and 454 fusion primers barcoded with 454 MIDs were sequenced on Roche 454 FLX+. Reads were used to QIIME based microbiome analysis.
PRJNA339931	SAMN05615462	SRX2505387	1914S31055N	55	3	1	Nasopharynx (N)		Female	Percussion		Respiratory microbiome of healthy military personnel						17327	13276	76.1443	454 GS FLX+	Human upper respiratory swab was collected from human subject and incubated at -80°C, then extracted with QIAGEN DNeasy Blood&Tissue kit kit. 16S rDNA V1V3 amplicon library prepared with DNA extract and 454 fusion primers barcoded with 454 MIDs were sequenced on Roche 454 FLX+. Reads were used to QIIME based microbiome analysis.
PRJNA339931	SAMN05615462	SRX2505386	1914S31055T	55	3	1	Oropharynx/Throat (T)		Female	Percussion		Respiratory microbiome of healthy military personnel						16907	12281	75.3726	454 GS FLX+	Human upper respiratory swab was collected from human subject and incubated at -80°C, then extracted with QIAGEN DNeasy Blood&Tissue kit kit. 16S rDNA V1V3 amplicon library prepared with DNA extract and 454 fusion primers barcoded with 454 MIDs were sequenced on Roche 454 FLX+. Reads were used to QIIME based microbiome analysis.
PRJNA339931	SAMN05615462	SRX2505385	1914S31056A	56	3	1	Anterior nares (A)		Male	Percussion		Respiratory microbiome of healthy military personnel						25979	17478	74.56	454 GS FLX+	Human upper respiratory swab was collected from human subject and incubated at -80°C, then extracted with QIAGEN DNeasy Blood&Tissue kit kit. 16S rDNA V1V3 amplicon library prepared with DNA extract and 454 fusion primers barcoded with 454 MIDs were sequenced on Roche 454 FLX+. Reads were used to QIIME based microbiome analysis.
PRJNA339931	SAMN05615462	SRX2505384	1914S31056N	56	3	1	Nasopharynx (N)		Male	Percussion		Respiratory microbiome of healthy military personnel						23059	15699	76.6203	454 GS FLX+	Human upper respiratory swab was collected from human subject and incubated at -80°C, then extracted with QIAGEN DNeasy Blood&Tissue kit kit. 16S rDNA V1V3 amplicon library prepared with DNA extract and 454 fusion primers barcoded with 454 MIDs were sequenced on Roche 454 FLX+. Reads were used to QIIME based microbiome analysis.
PRJNA339931	SAMN05615462	SRX2505383	1914S31056T	56	3	1	Oropharynx/Throat (T)		Male	Percussion		Respiratory microbiome of healthy military personnel						18571	12786	72.6386	454 GS FLX+	Human upper respiratory swab was collected from human subject and incubated at -80°C, then extracted with QIAGEN DNeasy Blood&Tissue kit kit. 16S rDNA V1V3 amplicon library prepared with DNA extract and 454 fusion primers barcoded with 454 MIDs were sequenced on Roche 454 FLX+. Reads were used to QIIME based microbiome analysis.
PRJNA339931	SAMN05615462	SRX2505382	1914S31057A	57	3	1	Anterior nares (A)		Male		Flu Mist	Respiratory microbiome of healthy military personnel						22291	17192	67.2774	454 GS FLX+	Human upper respiratory swab was collected from human subject and incubated at -80°C, then extracted with QIAGEN DNeasy Blood&Tissue kit kit. 16S rDNA V1V3 amplicon library prepared with DNA extract and 454 fusion primers barcoded with 454 MIDs were sequenced on Roche 454 FLX+. Reads were used to QIIME based microbiome analysis.
PRJNA339931	SAMN05615462	SRX2505381	1914S31057N	57	3	1	Nasopharynx (N)		Male		Flu Mist	Respiratory microbiome of healthy military personnel						21061	16312	68.0819	454 GS FLX+	Human upper respiratory swab was collected from human subject and incubated at -80°C, then extracted with QIAGEN DNeasy Blood&Tissue kit kit. 16S rDNA V1V3 amplicon library prepared with DNA extract and 454 fusion primers barcoded with 454 MIDs were sequenced on Roche 454 FLX+. Reads were used to QIIME based microbiome analysis.
PRJNA339931	SAMN05615462	SRX2505380	1914S31057T	57	3	1	Oropharynx/Throat (T)		Male		Flu Mist	Respiratory microbiome of healthy military personnel						10375	7747	68.8493	454 GS FLX+	Human upper respiratory swab was collected from human subject and incubated at -80°C, then extracted with QIAGEN DNeasy Blood&Tissue kit kit. 16S rDNA V1V3 amplicon library prepared with DNA extract and 454 fusion primers barcoded with 454 MIDs were sequenced on Roche 454 FLX+. Reads were used to QIIME based microbiome analysis.
PRJNA339931	SAMN05615462	SRX2505379	1914S31058A	58	3	1	Anterior nares (A)		Male			Respiratory microbiome of healthy military personnel						43353	30262	77.1253	454 GS FLX+	Human upper respiratory swab was collected from human subject and incubated at -80°C, then extracted with QIAGEN DNeasy Blood&Tissue kit kit. 16S rDNA V1V3 amplicon library prepared with DNA extract and 454 fusion primers barcoded with 454 MIDs were sequenced on Roche 454 FLX+. Reads were used to QIIME based microbiome analysis.
PRJNA339931	SAMN05615462	SRX2505378	1914S31058N	58	3	1	Nasopharynx (N)		Male			Respiratory microbiome of healthy military personnel						13182	8878	77.4512	454 GS FLX+	Human upper respiratory swab was collected from human subject and incubated at -80°C, then extracted with QIAGEN DNeasy Blood&Tissue kit kit. 16S rDNA V1V3 amplicon library prepared with DNA extract and 454 fusion primers barcoded with 454 MIDs were sequenced on Roche 454 FLX+. Reads were used to QIIME based microbiome analysis.
PRJNA339931	SAMN05615462	SRX2505377	1914S31058T	58	3	1	Oropharynx/Throat (T)		Male			Respiratory microbiome of healthy military personnel						49292	33014	74.6699	454 GS FLX+	Human upper respiratory swab was collected from human subject and incubated at -80°C, then extracted with QIAGEN DNeasy Blood&Tissue kit kit. 16S rDNA V1V3 amplicon library prepared with DNA extract and 454 fusion primers barcoded with 454 MIDs were sequenced on Roche 454 FLX+. Reads were used to QIIME based microbiome analysis.
PRJNA339931	SAMN05615462	SRX2505684	1914S31059A	59	3	1	Anterior nares (A)		Male			Respiratory microbiome of healthy military personnel						35455	27308	69.8037	454 GS FLX+	Human upper respiratory swab was collected from human subject and incubated at -80°C, then extracted with QIAGEN DNeasy Blood&Tissue kit kit. 16S rDNA V1V3 amplicon library prepared with DNA extract and 454 fusion primers barcoded with 454 MIDs were sequenced on Roche 454 FLX+. Reads were used to QIIME based microbiome analysis.
PRJNA339931	SAMN05615462	SRX2505683	1914S31059N	59	3	1	Nasopharynx (N)		Male			Respiratory microbiome of healthy military personnel						32824	24266	67.3494	454 GS FLX+	Human upper respiratory swab was collected from human subject and incubated at -80°C, then extracted with QIAGEN DNeasy Blood&Tissue kit kit. 16S rDNA V1V3 amplicon library prepared with DNA extract and 454 fusion primers barcoded with 454 MIDs were sequenced on Roche 454 FLX+. Reads were used to QIIME based microbiome analysis.
PRJNA339931	SAMN05615462	SRX2505682	1914S31059T	59	3	1	Oropharynx/Throat (T)		Male			Respiratory microbiome of healthy military personnel						16437	11938	66.9764	454 GS FLX+	Human upper respiratory swab was collected from human subject and incubated at -80°C, then extracted with QIAGEN DNeasy Blood&Tissue kit kit. 16S rDNA V1V3 amplicon library prepared with DNA extract and 454 fusion primers barcoded with 454 MIDs were sequenced on Roche 454 FLX+. Reads were used to QIIME based microbiome analysis.
PRJNA339931	SAMN05615462	SRX2505681	1914S31062A	62	3	1	Anterior nares (A)		Male		Flu Mist	Respiratory microbiome of healthy military personnel						24835	19304	77.0216	454 GS FLX+	Human upper respiratory swab was collected from human subject and incubated at -80°C, then extracted with QIAGEN DNeasy Blood&Tissue kit kit. 16S rDNA V1V3 amplicon library prepared with DNA extract and 454 fusion primers barcoded with 454 MIDs were sequenced on Roche 454 FLX+. Reads were used to QIIME based microbiome analysis.
PRJNA339931	SAMN05615462	SRX2505680	1914S31062N	62	3	1	Nasopharynx (N)		Male		Flu Mist	Respiratory microbiome of healthy military personnel						28306	21895	73.9276	454 GS FLX+	Human upper respiratory swab was collected from human subject and incubated at -80°C, then extracted with QIAGEN DNeasy Blood&Tissue kit kit. 16S rDNA V1V3 amplicon library prepared with DNA extract and 454 fusion primers barcoded with 454 MIDs were sequenced on Roche 454 FLX+. Reads were used to QIIME based microbiome analysis.
PRJNA339931	SAMN05615462	SRX2505679	1914S31062T	62	3	1	Oropharynx/Throat (T)		Male		Flu Mist	Respiratory microbiome of healthy military personnel						34861	26427	72.6288	454 GS FLX+	Human upper respiratory swab was collected from human subject and incubated at -80°C, then extracted with QIAGEN DNeasy Blood&Tissue kit kit. 16S rDNA V1V3 amplicon library prepared with DNA extract and 454 fusion primers barcoded with 454 MIDs were sequenced on Roche 454 FLX+. Reads were used to QIIME based microbiome analysis.
PRJNA339931	SAMN05615462	SRX2505678	1914S31063A	63	3	1	Anterior nares (A)		Male	Drum major	Flu Shot	Respiratory microbiome of healthy military personnel						20157	15435	77.729	454 GS FLX+	Human upper respiratory swab was collected from human subject and incubated at -80°C, then extracted with QIAGEN DNeasy Blood&Tissue kit kit. 16S rDNA V1V3 amplicon library prepared with DNA extract and 454 fusion primers barcoded with 454 MIDs were sequenced on Roche 454 FLX+. Reads were used to QIIME based microbiome analysis.
PRJNA339931	SAMN05615462	SRX2505677	1914S31063N	63	3	1	Nasopharynx (N)		Male	Drum major	Flu Shot	Respiratory microbiome of healthy military personnel						25394	20081	77.3511	454 GS FLX+	Human upper respiratory swab was collected from human subject and incubated at -80°C, then extracted with QIAGEN DNeasy Blood&Tissue kit kit. 16S rDNA V1V3 amplicon library prepared with DNA extract and 454 fusion primers barcoded with 454 MIDs were sequenced on Roche 454 FLX+. Reads were used to QIIME based microbiome analysis.
PRJNA339931	SAMN05615462	SRX2505676	1914S31063T	63	3	1	Oropharynx/Throat (T)		Male	Drum major	Flu Shot	Respiratory microbiome of healthy military personnel						31958	25495	75.8068	454 GS FLX+	Human upper respiratory swab was collected from human subject and incubated at -80°C, then extracted with QIAGEN DNeasy Blood&Tissue kit kit. 16S rDNA V1V3 amplicon library prepared with DNA extract and 454 fusion primers barcoded with 454 MIDs were sequenced on Roche 454 FLX+. Reads were used to QIIME based microbiome analysis.
PRJNA339931	SAMN05615462	SRX2500585	1914S32014A	14	3	2	Anterior nares (A)		Male			Respiratory microbiome of healthy military personnel						28120	21834	76.5739	454 GS FLX+	Human upper respiratory swab was collected from human subject and incubated at -80°C, then extracted with QIAGEN DNeasy Blood&Tissue kit kit. 16S rDNA V1V3 amplicon library prepared with DNA extract and 454 fusion primers barcoded with 454 MIDs were sequenced on Roche 454 FLX+. Reads were used to QIIME based microbiome analysis.
PRJNA339931	SAMN05615462	SRX2500584	1914S32014N	14	3	2	Nasopharynx (N)		Male			Respiratory microbiome of healthy military personnel						15937	12334	79.0777	454 GS FLX+	Human upper respiratory swab was collected from human subject and incubated at -80°C, then extracted with QIAGEN DNeasy Blood&Tissue kit kit. 16S rDNA V1V3 amplicon library prepared with DNA extract and 454 fusion primers barcoded with 454 MIDs were sequenced on Roche 454 FLX+. Reads were used to QIIME based microbiome analysis.
PRJNA339931	SAMN05615462	SRX2500583	1914S32014T	14	3	2	Oropharynx/Throat (T)		Male			Respiratory microbiome of healthy military personnel						26088	19581	79.7766	454 GS FLX+	Human upper respiratory swab was collected from human subject and incubated at -80°C, then extracted with QIAGEN DNeasy Blood&Tissue kit kit. 16S rDNA V1V3 amplicon library prepared with DNA extract and 454 fusion primers barcoded with 454 MIDs were sequenced on Roche 454 FLX+. Reads were used to QIIME based microbiome analysis.
PRJNA339931	SAMN05615462	SRX2500564	1914S32015A	15	3	2	Anterior nares (A)		Male	Saxophone		Respiratory microbiome of healthy military personnel						31006	22733	77.6458	454 GS FLX+	Human upper respiratory swab was collected from human subject and incubated at -80°C, then extracted with QIAGEN DNeasy Blood&Tissue kit kit. 16S rDNA V1V3 amplicon library prepared with DNA extract and 454 fusion primers barcoded with 454 MIDs were sequenced on Roche 454 FLX+. Reads were used to QIIME based microbiome analysis.
PRJNA339931	SAMN05615462	SRX2500563	1914S32015N	15	3	2	Nasopharynx (N)		Male	Saxophone		Respiratory microbiome of healthy military personnel						32862	24281	77.3922	454 GS FLX+	Human upper respiratory swab was collected from human subject and incubated at -80°C, then extracted with QIAGEN DNeasy Blood&Tissue kit kit. 16S rDNA V1V3 amplicon library prepared with DNA extract and 454 fusion primers barcoded with 454 MIDs were sequenced on Roche 454 FLX+. Reads were used to QIIME based microbiome analysis.
PRJNA339931	SAMN05615462	SRX2500562	1914S32015T	15	3	2	Oropharynx/Throat (T)		Male	Saxophone		Respiratory microbiome of healthy military personnel						36277	26263	75.0575	454 GS FLX+	Human upper respiratory swab was collected from human subject and incubated at -80°C, then extracted with QIAGEN DNeasy Blood&Tissue kit kit. 16S rDNA V1V3 amplicon library prepared with DNA extract and 454 fusion primers barcoded with 454 MIDs were sequenced on Roche 454 FLX+. Reads were used to QIIME based microbiome analysis.
PRJNA339931	SAMN05615462	SRX2500540	1914S32016A	16	3	2	Anterior nares (A)		Male	Trombone	Flu vaccine	Respiratory microbiome of healthy military personnel						26319	20443	73.3181	454 GS FLX+	Human upper respiratory swab was collected from human subject and incubated at -80°C, then extracted with QIAGEN DNeasy Blood&Tissue kit kit. 16S rDNA V1V3 amplicon library prepared with DNA extract and 454 fusion primers barcoded with 454 MIDs were sequenced on Roche 454 FLX+. Reads were used to QIIME based microbiome analysis.
PRJNA339931	SAMN05615462	SRX2500539	1914S32016N	16	3	2	Nasopharynx (N)		Male	Trombone	Flu vaccine	Respiratory microbiome of healthy military personnel						20279	16138	73.8878	454 GS FLX+	Human upper respiratory swab was collected from human subject and incubated at -80°C, then extracted with QIAGEN DNeasy Blood&Tissue kit kit. 16S rDNA V1V3 amplicon library prepared with DNA extract and 454 fusion primers barcoded with 454 MIDs were sequenced on Roche 454 FLX+. Reads were used to QIIME based microbiome analysis.
PRJNA339931	SAMN05615462	SRX2500538	1914S32016T	16	3	2	Oropharynx/Throat (T)		Male	Trombone	Flu vaccine	Respiratory microbiome of healthy military personnel						21025	16594	72.3957	454 GS FLX+	Human upper respiratory swab was collected from human subject and incubated at -80°C, then extracted with QIAGEN DNeasy Blood&Tissue kit kit. 16S rDNA V1V3 amplicon library prepared with DNA extract and 454 fusion primers barcoded with 454 MIDs were sequenced on Roche 454 FLX+. Reads were used to QIIME based microbiome analysis.
PRJNA339931	SAMN05615462	SRX2500516	1914S32017A	17	3	2	Anterior nares (A)		Male	Trombone		Respiratory microbiome of healthy military personnel						22362	17055	77.6739	454 GS FLX+	Human upper respiratory swab was collected from human subject and incubated at -80°C, then extracted with QIAGEN DNeasy Blood&Tissue kit kit. 16S rDNA V1V3 amplicon library prepared with DNA extract and 454 fusion primers barcoded with 454 MIDs were sequenced on Roche 454 FLX+. Reads were used to QIIME based microbiome analysis.
PRJNA339931	SAMN05615462	SRX2500515	1914S32017N	17	3	2	Nasopharynx (N)		Male	Trombone		Respiratory microbiome of healthy military personnel						22629	17456	79.5799	454 GS FLX+	Human upper respiratory swab was collected from human subject and incubated at -80°C, then extracted with QIAGEN DNeasy Blood&Tissue kit kit. 16S rDNA V1V3 amplicon library prepared with DNA extract and 454 fusion primers barcoded with 454 MIDs were sequenced on Roche 454 FLX+. Reads were used to QIIME based microbiome analysis.
PRJNA339931	SAMN05615462	SRX2500514	1914S32017T	17	3	2	Oropharynx/Throat (T)		Male	Trombone		Respiratory microbiome of healthy military personnel						19447	15001	78.9251	454 GS FLX+	Human upper respiratory swab was collected from human subject and incubated at -80°C, then extracted with QIAGEN DNeasy Blood&Tissue kit kit. 16S rDNA V1V3 amplicon library prepared with DNA extract and 454 fusion primers barcoded with 454 MIDs were sequenced on Roche 454 FLX+. Reads were used to QIIME based microbiome analysis.
PRJNA339931	SAMN05615462	SRX2500492	1914S32018A	18	3	2	Anterior nares (A)		Male	Trumpet		Respiratory microbiome of healthy military personnel						15429	11777	76.2678	454 GS FLX+	Human upper respiratory swab was collected from human subject and incubated at -80°C, then extracted with QIAGEN DNeasy Blood&Tissue kit kit. 16S rDNA V1V3 amplicon library prepared with DNA extract and 454 fusion primers barcoded with 454 MIDs were sequenced on Roche 454 FLX+. Reads were used to QIIME based microbiome analysis.
PRJNA339931	SAMN05615462	SRX2500491	1914S32018N	18	3	2	Nasopharynx (N)		Male	Trumpet		Respiratory microbiome of healthy military personnel						20366	15679	77.14	454 GS FLX+	Human upper respiratory swab was collected from human subject and incubated at -80°C, then extracted with QIAGEN DNeasy Blood&Tissue kit kit. 16S rDNA V1V3 amplicon library prepared with DNA extract and 454 fusion primers barcoded with 454 MIDs were sequenced on Roche 454 FLX+. Reads were used to QIIME based microbiome analysis.
PRJNA339931	SAMN05615462	SRX2500490	1914S32018T	18	3	2	Oropharynx/Throat (T)		Male	Trumpet		Respiratory microbiome of healthy military personnel						15562	11930	77.1379	454 GS FLX+	Human upper respiratory swab was collected from human subject and incubated at -80°C, then extracted with QIAGEN DNeasy Blood&Tissue kit kit. 16S rDNA V1V3 amplicon library prepared with DNA extract and 454 fusion primers barcoded with 454 MIDs were sequenced on Roche 454 FLX+. Reads were used to QIIME based microbiome analysis.
PRJNA339931	SAMN05615462	SRX2501671	1914S32019A	19	3	2	Anterior nares (A)		Male	Trumpet	Flu Shot	Respiratory microbiome of healthy military personnel						11840	8994	76.3303	454 GS FLX+	Human upper respiratory swab was collected from human subject and incubated at -80°C, then extracted with QIAGEN DNeasy Blood&Tissue kit kit. 16S rDNA V1V3 amplicon library prepared with DNA extract and 454 fusion primers barcoded with 454 MIDs were sequenced on Roche 454 FLX+. Reads were used to QIIME based microbiome analysis.
PRJNA339931	SAMN05615462	SRX2501670	1914S32019N	19	3	2	Nasopharynx (N)		Male	Trumpet	Flu Shot	Respiratory microbiome of healthy military personnel						22535	17507	76.9862	454 GS FLX+	Human upper respiratory swab was collected from human subject and incubated at -80°C, then extracted with QIAGEN DNeasy Blood&Tissue kit kit. 16S rDNA V1V3 amplicon library prepared with DNA extract and 454 fusion primers barcoded with 454 MIDs were sequenced on Roche 454 FLX+. Reads were used to QIIME based microbiome analysis.
PRJNA339931	SAMN05615462	SRX2501669	1914S32019T	19	3	2	Oropharynx/Throat (T)		Male	Trumpet	Flu Shot	Respiratory microbiome of healthy military personnel						19514	14845	76.6611	454 GS FLX+	Human upper respiratory swab was collected from human subject and incubated at -80°C, then extracted with QIAGEN DNeasy Blood&Tissue kit kit. 16S rDNA V1V3 amplicon library prepared with DNA extract and 454 fusion primers barcoded with 454 MIDs were sequenced on Roche 454 FLX+. Reads were used to QIIME based microbiome analysis.
PRJNA339931	SAMN05615462	SRX2501668	1914S32020A	20	3	2	Anterior nares (A)		Male	Trumpet		Respiratory microbiome of healthy military personnel						24858	19456	75.9628	454 GS FLX+	Human upper respiratory swab was collected from human subject and incubated at -80°C, then extracted with QIAGEN DNeasy Blood&Tissue kit kit. 16S rDNA V1V3 amplicon library prepared with DNA extract and 454 fusion primers barcoded with 454 MIDs were sequenced on Roche 454 FLX+. Reads were used to QIIME based microbiome analysis.
PRJNA339931	SAMN05615462	SRX2501667	1914S32020N	20	3	2	Nasopharynx (N)		Male	Trumpet		Respiratory microbiome of healthy military personnel						29488	22926	77.688	454 GS FLX+	Human upper respiratory swab was collected from human subject and incubated at -80°C, then extracted with QIAGEN DNeasy Blood&Tissue kit kit. 16S rDNA V1V3 amplicon library prepared with DNA extract and 454 fusion primers barcoded with 454 MIDs were sequenced on Roche 454 FLX+. Reads were used to QIIME based microbiome analysis.
PRJNA339931	SAMN05615462	SRX2501666	1914S32020T	20	3	2	Oropharynx/Throat (T)		Male	Trumpet		Respiratory microbiome of healthy military personnel						14096	10594	76.0736	454 GS FLX+	Human upper respiratory swab was collected from human subject and incubated at -80°C, then extracted with QIAGEN DNeasy Blood&Tissue kit kit. 16S rDNA V1V3 amplicon library prepared with DNA extract and 454 fusion primers barcoded with 454 MIDs were sequenced on Roche 454 FLX+. Reads were used to QIIME based microbiome analysis.
PRJNA339931	SAMN05615462	SRX2501665	1914S32021A	21	3	2	Anterior nares (A)		Male	Saxophone		Respiratory microbiome of healthy military personnel						29924	23730	78.2686	454 GS FLX+	Human upper respiratory swab was collected from human subject and incubated at -80°C, then extracted with QIAGEN DNeasy Blood&Tissue kit kit. 16S rDNA V1V3 amplicon library prepared with DNA extract and 454 fusion primers barcoded with 454 MIDs were sequenced on Roche 454 FLX+. Reads were used to QIIME based microbiome analysis.
PRJNA339931	SAMN05615462	SRX2501664	1914S32021N	21	3	2	Nasopharynx (N)		Male	Saxophone		Respiratory microbiome of healthy military personnel						26784	21076	77.7469	454 GS FLX+	Human upper respiratory swab was collected from human subject and incubated at -80°C, then extracted with QIAGEN DNeasy Blood&Tissue kit kit. 16S rDNA V1V3 amplicon library prepared with DNA extract and 454 fusion primers barcoded with 454 MIDs were sequenced on Roche 454 FLX+. Reads were used to QIIME based microbiome analysis.
PRJNA339931	SAMN05615462	SRX2501663	1914S32021T	21	3	2	Oropharynx/Throat (T)		Male	Saxophone		Respiratory microbiome of healthy military personnel						14716	11261	75.1561	454 GS FLX+	Human upper respiratory swab was collected from human subject and incubated at -80°C, then extracted with QIAGEN DNeasy Blood&Tissue kit kit. 16S rDNA V1V3 amplicon library prepared with DNA extract and 454 fusion primers barcoded with 454 MIDs were sequenced on Roche 454 FLX+. Reads were used to QIIME based microbiome analysis.
PRJNA339931	SAMN05615462	SRX2501662	1914S32022A	22	3	2	Anterior nares (A)		Male			Respiratory microbiome of healthy military personnel						20103	15090	79.3009	454 GS FLX+	Human upper respiratory swab was collected from human subject and incubated at -80°C, then extracted with QIAGEN DNeasy Blood&Tissue kit kit. 16S rDNA V1V3 amplicon library prepared with DNA extract and 454 fusion primers barcoded with 454 MIDs were sequenced on Roche 454 FLX+. Reads were used to QIIME based microbiome analysis.
PRJNA339931	SAMN05615462	SRX2501661	1914S32022N	22	3	2	Nasopharynx (N)		Male			Respiratory microbiome of healthy military personnel						29124	21840	78.6888	454 GS FLX+	Human upper respiratory swab was collected from human subject and incubated at -80°C, then extracted with QIAGEN DNeasy Blood&Tissue kit kit. 16S rDNA V1V3 amplicon library prepared with DNA extract and 454 fusion primers barcoded with 454 MIDs were sequenced on Roche 454 FLX+. Reads were used to QIIME based microbiome analysis.
PRJNA339931	SAMN05615462	SRX2501660	1914S32022T	22	3	2	Oropharynx/Throat (T)		Male			Respiratory microbiome of healthy military personnel						31932	24349	76.5222	454 GS FLX+	Human upper respiratory swab was collected from human subject and incubated at -80°C, then extracted with QIAGEN DNeasy Blood&Tissue kit kit. 16S rDNA V1V3 amplicon library prepared with DNA extract and 454 fusion primers barcoded with 454 MIDs were sequenced on Roche 454 FLX+. Reads were used to QIIME based microbiome analysis.
PRJNA339931	SAMN05615462	SRX2501659	1914S32023A	23	3	2	Anterior nares (A)		Male	Trumpet		Respiratory microbiome of healthy military personnel						26147	20230	75.0634	454 GS FLX+	Human upper respiratory swab was collected from human subject and incubated at -80°C, then extracted with QIAGEN DNeasy Blood&Tissue kit kit. 16S rDNA V1V3 amplicon library prepared with DNA extract and 454 fusion primers barcoded with 454 MIDs were sequenced on Roche 454 FLX+. Reads were used to QIIME based microbiome analysis.
PRJNA339931	SAMN05615462	SRX2501658	1914S32023N	23	3	2	Nasopharynx (N)		Male	Trumpet		Respiratory microbiome of healthy military personnel						15344	11811	74.9897	454 GS FLX+	Human upper respiratory swab was collected from human subject and incubated at -80°C, then extracted with QIAGEN DNeasy Blood&Tissue kit kit. 16S rDNA V1V3 amplicon library prepared with DNA extract and 454 fusion primers barcoded with 454 MIDs were sequenced on Roche 454 FLX+. Reads were used to QIIME based microbiome analysis.
PRJNA339931	SAMN05615462	SRX2501657	1914S32023T	23	3	2	Oropharynx/Throat (T)		Male	Trumpet		Respiratory microbiome of healthy military personnel						12749	9519	76.2527	454 GS FLX+	Human upper respiratory swab was collected from human subject and incubated at -80°C, then extracted with QIAGEN DNeasy Blood&Tissue kit kit. 16S rDNA V1V3 amplicon library prepared with DNA extract and 454 fusion primers barcoded with 454 MIDs were sequenced on Roche 454 FLX+. Reads were used to QIIME based microbiome analysis.
PRJNA339931	SAMN05615462	SRX2501805	1914S32024A	24	3	2	Anterior nares (A)		Male	Tuba		Respiratory microbiome of healthy military personnel						25894	18337	77.3703	454 GS FLX+	Human upper respiratory swab was collected from human subject and incubated at -80°C, then extracted with QIAGEN DNeasy Blood&Tissue kit kit. 16S rDNA V1V3 amplicon library prepared with DNA extract and 454 fusion primers barcoded with 454 MIDs were sequenced on Roche 454 FLX+. Reads were used to QIIME based microbiome analysis.
PRJNA339931	SAMN05615462	SRX2501804	1914S32024N	24	3	2	Nasopharynx (N)		Male	Tuba		Respiratory microbiome of healthy military personnel						64242	49061	76.9747	454 GS FLX+	Human upper respiratory swab was collected from human subject and incubated at -80°C, then extracted with QIAGEN DNeasy Blood&Tissue kit kit. 16S rDNA V1V3 amplicon library prepared with DNA extract and 454 fusion primers barcoded with 454 MIDs were sequenced on Roche 454 FLX+. Reads were used to QIIME based microbiome analysis.
PRJNA339931	SAMN05615462	SRX2501803	1914S32024T	24	3	2	Oropharynx/Throat (T)		Male	Tuba		Respiratory microbiome of healthy military personnel						20886	14358	74.6647	454 GS FLX+	Human upper respiratory swab was collected from human subject and incubated at -80°C, then extracted with QIAGEN DNeasy Blood&Tissue kit kit. 16S rDNA V1V3 amplicon library prepared with DNA extract and 454 fusion primers barcoded with 454 MIDs were sequenced on Roche 454 FLX+. Reads were used to QIIME based microbiome analysis.
PRJNA339931	SAMN05615462	SRX2501802	1914S32025A	25	3	2	Anterior nares (A)		Male	Clarinet		Respiratory microbiome of healthy military personnel						34609	26717	70.8156	454 GS FLX+	Human upper respiratory swab was collected from human subject and incubated at -80°C, then extracted with QIAGEN DNeasy Blood&Tissue kit kit. 16S rDNA V1V3 amplicon library prepared with DNA extract and 454 fusion primers barcoded with 454 MIDs were sequenced on Roche 454 FLX+. Reads were used to QIIME based microbiome analysis.
PRJNA339931	SAMN05615462	SRX2501801	1914S32025N	25	3	2	Nasopharynx (N)		Male	Clarinet		Respiratory microbiome of healthy military personnel						22665	17513	76.369	454 GS FLX+	Human upper respiratory swab was collected from human subject and incubated at -80°C, then extracted with QIAGEN DNeasy Blood&Tissue kit kit. 16S rDNA V1V3 amplicon library prepared with DNA extract and 454 fusion primers barcoded with 454 MIDs were sequenced on Roche 454 FLX+. Reads were used to QIIME based microbiome analysis.
PRJNA339931	SAMN05615462	SRX2501800	1914S32025T	25	3	2	Oropharynx/Throat (T)		Male	Clarinet		Respiratory microbiome of healthy military personnel						11466	8535	68.7446	454 GS FLX+	Human upper respiratory swab was collected from human subject and incubated at -80°C, then extracted with QIAGEN DNeasy Blood&Tissue kit kit. 16S rDNA V1V3 amplicon library prepared with DNA extract and 454 fusion primers barcoded with 454 MIDs were sequenced on Roche 454 FLX+. Reads were used to QIIME based microbiome analysis.
PRJNA339931	SAMN05615462	SRX2501799	1914S32026A	26	3	2	Anterior nares (A)		Male	Saxophone		Respiratory microbiome of healthy military personnel						30379	23791	77.1967	454 GS FLX+	Human upper respiratory swab was collected from human subject and incubated at -80°C, then extracted with QIAGEN DNeasy Blood&Tissue kit kit. 16S rDNA V1V3 amplicon library prepared with DNA extract and 454 fusion primers barcoded with 454 MIDs were sequenced on Roche 454 FLX+. Reads were used to QIIME based microbiome analysis.
PRJNA339931	SAMN05615462	SRX2501798	1914S32026N	26	3	2	Nasopharynx (N)		Male	Saxophone		Respiratory microbiome of healthy military personnel						26828	20562	77.2689	454 GS FLX+	Human upper respiratory swab was collected from human subject and incubated at -80°C, then extracted with QIAGEN DNeasy Blood&Tissue kit kit. 16S rDNA V1V3 amplicon library prepared with DNA extract and 454 fusion primers barcoded with 454 MIDs were sequenced on Roche 454 FLX+. Reads were used to QIIME based microbiome analysis.
PRJNA339931	SAMN05615462	SRX2501797	1914S32026T	26	3	2	Oropharynx/Throat (T)		Male	Saxophone		Respiratory microbiome of healthy military personnel						22883	17092	74.4375	454 GS FLX+	Human upper respiratory swab was collected from human subject and incubated at -80°C, then extracted with QIAGEN DNeasy Blood&Tissue kit kit. 16S rDNA V1V3 amplicon library prepared with DNA extract and 454 fusion primers barcoded with 454 MIDs were sequenced on Roche 454 FLX+. Reads were used to QIIME based microbiome analysis.
PRJNA339931	SAMN05615462	SRX2501796	1914S32027A	27	3	2	Anterior nares (A)		Female	Violin	Flu Shot	Respiratory microbiome of healthy military personnel						21926	16530	78.314	454 GS FLX+	Human upper respiratory swab was collected from human subject and incubated at -80°C, then extracted with QIAGEN DNeasy Blood&Tissue kit kit. 16S rDNA V1V3 amplicon library prepared with DNA extract and 454 fusion primers barcoded with 454 MIDs were sequenced on Roche 454 FLX+. Reads were used to QIIME based microbiome analysis.
PRJNA339931	SAMN05615462	SRX2501795	1914S32027N	27	3	2	Nasopharynx (N)		Female	Violin	Flu Shot	Respiratory microbiome of healthy military personnel						16645	12852	76.6438	454 GS FLX+	Human upper respiratory swab was collected from human subject and incubated at -80°C, then extracted with QIAGEN DNeasy Blood&Tissue kit kit. 16S rDNA V1V3 amplicon library prepared with DNA extract and 454 fusion primers barcoded with 454 MIDs were sequenced on Roche 454 FLX+. Reads were used to QIIME based microbiome analysis.
PRJNA339931	SAMN05615462	SRX2501794	1914S32027T	27	3	2	Oropharynx/Throat (T)		Female	Violin	Flu Shot	Respiratory microbiome of healthy military personnel						35609	26699	74.693	454 GS FLX+	Human upper respiratory swab was collected from human subject and incubated at -80°C, then extracted with QIAGEN DNeasy Blood&Tissue kit kit. 16S rDNA V1V3 amplicon library prepared with DNA extract and 454 fusion primers barcoded with 454 MIDs were sequenced on Roche 454 FLX+. Reads were used to QIIME based microbiome analysis.
PRJNA339931	SAMN05615462	SRX2501793	1914S32028A	28	3	2	Anterior nares (A)		Male	Saxophone		Respiratory microbiome of healthy military personnel						26249	18634	75.3899	454 GS FLX+	Human upper respiratory swab was collected from human subject and incubated at -80°C, then extracted with QIAGEN DNeasy Blood&Tissue kit kit. 16S rDNA V1V3 amplicon library prepared with DNA extract and 454 fusion primers barcoded with 454 MIDs were sequenced on Roche 454 FLX+. Reads were used to QIIME based microbiome analysis.
PRJNA339931	SAMN05615462	SRX2501792	1914S32028N	28	3	2	Nasopharynx (N)		Male	Saxophone		Respiratory microbiome of healthy military personnel						25992	18215	77.2124	454 GS FLX+	Human upper respiratory swab was collected from human subject and incubated at -80°C, then extracted with QIAGEN DNeasy Blood&Tissue kit kit. 16S rDNA V1V3 amplicon library prepared with DNA extract and 454 fusion primers barcoded with 454 MIDs were sequenced on Roche 454 FLX+. Reads were used to QIIME based microbiome analysis.
PRJNA339931	SAMN05615462	SRX2501791	1914S32028T	28	3	2	Oropharynx/Throat (T)		Male	Saxophone		Respiratory microbiome of healthy military personnel						24875	17204	74.9782	454 GS FLX+	Human upper respiratory swab was collected from human subject and incubated at -80°C, then extracted with QIAGEN DNeasy Blood&Tissue kit kit. 16S rDNA V1V3 amplicon library prepared with DNA extract and 454 fusion primers barcoded with 454 MIDs were sequenced on Roche 454 FLX+. Reads were used to QIIME based microbiome analysis.
PRJNA339931	SAMN05615462	SRX2501964	1914S32029A	29	3	2	Anterior nares (A)		Male			Respiratory microbiome of healthy military personnel						26754	20118	70.9894	454 GS FLX+	Human upper respiratory swab was collected from human subject and incubated at -80°C, then extracted with QIAGEN DNeasy Blood&Tissue kit kit. 16S rDNA V1V3 amplicon library prepared with DNA extract and 454 fusion primers barcoded with 454 MIDs were sequenced on Roche 454 FLX+. Reads were used to QIIME based microbiome analysis.
PRJNA339931	SAMN05615462	SRX2501963	1914S32029N	29	3	2	Nasopharynx (N)		Male			Respiratory microbiome of healthy military personnel						11463	8625	70.0793	454 GS FLX+	Human upper respiratory swab was collected from human subject and incubated at -80°C, then extracted with QIAGEN DNeasy Blood&Tissue kit kit. 16S rDNA V1V3 amplicon library prepared with DNA extract and 454 fusion primers barcoded with 454 MIDs were sequenced on Roche 454 FLX+. Reads were used to QIIME based microbiome analysis.
PRJNA339931	SAMN05615462	SRX2501962	1914S32029T	29	3	2	Oropharynx/Throat (T)		Male			Respiratory microbiome of healthy military personnel						23315	17285	69.1618	454 GS FLX+	Human upper respiratory swab was collected from human subject and incubated at -80°C, then extracted with QIAGEN DNeasy Blood&Tissue kit kit. 16S rDNA V1V3 amplicon library prepared with DNA extract and 454 fusion primers barcoded with 454 MIDs were sequenced on Roche 454 FLX+. Reads were used to QIIME based microbiome analysis.
PRJNA339931	SAMN05615462	SRX2502015	1914S32030A	30	3	2	Anterior nares (A)		Male	Trombone		Respiratory microbiome of healthy military personnel						23973	16385	75.1962	454 GS FLX+	Human upper respiratory swab was collected from human subject and incubated at -80°C, then extracted with QIAGEN DNeasy Blood&Tissue kit kit. 16S rDNA V1V3 amplicon library prepared with DNA extract and 454 fusion primers barcoded with 454 MIDs were sequenced on Roche 454 FLX+. Reads were used to QIIME based microbiome analysis.
PRJNA339931	SAMN05615462	SRX2502014	1914S32030N	30	3	2	Nasopharynx (N)		Male	Trombone		Respiratory microbiome of healthy military personnel						38589	25003	75.2421	454 GS FLX+	Human upper respiratory swab was collected from human subject and incubated at -80°C, then extracted with QIAGEN DNeasy Blood&Tissue kit kit. 16S rDNA V1V3 amplicon library prepared with DNA extract and 454 fusion primers barcoded with 454 MIDs were sequenced on Roche 454 FLX+. Reads were used to QIIME based microbiome analysis.
PRJNA339931	SAMN05615462	SRX2502013	1914S32030T	30	3	2	Oropharynx/Throat (T)		Male	Trombone		Respiratory microbiome of healthy military personnel						20556	13688	74.1368	454 GS FLX+	Human upper respiratory swab was collected from human subject and incubated at -80°C, then extracted with QIAGEN DNeasy Blood&Tissue kit kit. 16S rDNA V1V3 amplicon library prepared with DNA extract and 454 fusion primers barcoded with 454 MIDs were sequenced on Roche 454 FLX+. Reads were used to QIIME based microbiome analysis.
PRJNA339931	SAMN05615462	SRX2502012	1914S32031A	31	3	2	Anterior nares (A)		Male	Vocalist		Respiratory microbiome of healthy military personnel						23560	16315	68.3477	454 GS FLX+	Human upper respiratory swab was collected from human subject and incubated at -80°C, then extracted with QIAGEN DNeasy Blood&Tissue kit kit. 16S rDNA V1V3 amplicon library prepared with DNA extract and 454 fusion primers barcoded with 454 MIDs were sequenced on Roche 454 FLX+. Reads were used to QIIME based microbiome analysis.
PRJNA339931	SAMN05615462	SRX2502011	1914S32031N	31	3	2	Nasopharynx (N)		Male	Vocalist		Respiratory microbiome of healthy military personnel						19467	13472	64.7931	454 GS FLX+	Human upper respiratory swab was collected from human subject and incubated at -80°C, then extracted with QIAGEN DNeasy Blood&Tissue kit kit. 16S rDNA V1V3 amplicon library prepared with DNA extract and 454 fusion primers barcoded with 454 MIDs were sequenced on Roche 454 FLX+. Reads were used to QIIME based microbiome analysis.
PRJNA339931	SAMN05615462	SRX2502010	1914S32031T	31	3	2	Oropharynx/Throat (T)		Male	Vocalist		Respiratory microbiome of healthy military personnel						16866	11762	66.5888	454 GS FLX+	Human upper respiratory swab was collected from human subject and incubated at -80°C, then extracted with QIAGEN DNeasy Blood&Tissue kit kit. 16S rDNA V1V3 amplicon library prepared with DNA extract and 454 fusion primers barcoded with 454 MIDs were sequenced on Roche 454 FLX+. Reads were used to QIIME based microbiome analysis.
PRJNA339931	SAMN05615462	SRX2502009	1914S32032A	32	3	2	Anterior nares (A)		Male	Vocalist		Respiratory microbiome of healthy military personnel						21504	14812	69.2487	454 GS FLX+	Human upper respiratory swab was collected from human subject and incubated at -80°C, then extracted with QIAGEN DNeasy Blood&Tissue kit kit. 16S rDNA V1V3 amplicon library prepared with DNA extract and 454 fusion primers barcoded with 454 MIDs were sequenced on Roche 454 FLX+. Reads were used to QIIME based microbiome analysis.
PRJNA339931	SAMN05615462	SRX2502008	1914S32032N	32	3	2	Nasopharynx (N)		Male	Vocalist		Respiratory microbiome of healthy military personnel						20011	13817	69.2043	454 GS FLX+	Human upper respiratory swab was collected from human subject and incubated at -80°C, then extracted with QIAGEN DNeasy Blood&Tissue kit kit. 16S rDNA V1V3 amplicon library prepared with DNA extract and 454 fusion primers barcoded with 454 MIDs were sequenced on Roche 454 FLX+. Reads were used to QIIME based microbiome analysis.
PRJNA339931	SAMN05615462	SRX2502007	1914S32032T	32	3	2	Oropharynx/Throat (T)		Male	Vocalist		Respiratory microbiome of healthy military personnel						20063	13417	69.7379	454 GS FLX+	Human upper respiratory swab was collected from human subject and incubated at -80°C, then extracted with QIAGEN DNeasy Blood&Tissue kit kit. 16S rDNA V1V3 amplicon library prepared with DNA extract and 454 fusion primers barcoded with 454 MIDs were sequenced on Roche 454 FLX+. Reads were used to QIIME based microbiome analysis.
PRJNA339931	SAMN05615462	SRX2502006	1914S32033A	33	3	2	Anterior nares (A)		Male	Vocalist		Respiratory microbiome of healthy military personnel						16757	13122	68.8802	454 GS FLX+	Human upper respiratory swab was collected from human subject and incubated at -80°C, then extracted with QIAGEN DNeasy Blood&Tissue kit kit. 16S rDNA V1V3 amplicon library prepared with DNA extract and 454 fusion primers barcoded with 454 MIDs were sequenced on Roche 454 FLX+. Reads were used to QIIME based microbiome analysis.
PRJNA339931	SAMN05615462	SRX2502005	1914S32033N	33	3	2	Nasopharynx (N)		Male	Vocalist		Respiratory microbiome of healthy military personnel						25016	20887	69.047	454 GS FLX+	Human upper respiratory swab was collected from human subject and incubated at -80°C, then extracted with QIAGEN DNeasy Blood&Tissue kit kit. 16S rDNA V1V3 amplicon library prepared with DNA extract and 454 fusion primers barcoded with 454 MIDs were sequenced on Roche 454 FLX+. Reads were used to QIIME based microbiome analysis.
PRJNA339931	SAMN05615462	SRX2502004	1914S32033T	33	3	2	Oropharynx/Throat (T)		Male	Vocalist		Respiratory microbiome of healthy military personnel						25007	20022	66.8743	454 GS FLX+	Human upper respiratory swab was collected from human subject and incubated at -80°C, then extracted with QIAGEN DNeasy Blood&Tissue kit kit. 16S rDNA V1V3 amplicon library prepared with DNA extract and 454 fusion primers barcoded with 454 MIDs were sequenced on Roche 454 FLX+. Reads were used to QIIME based microbiome analysis.
PRJNA339931	SAMN05615462	SRX2504369	1914S32034A	34	3	2	Anterior nares (A)		Female	Piccolo		Respiratory microbiome of healthy military personnel						34452	24185	78.3076	454 GS FLX+	Human upper respiratory swab was collected from human subject and incubated at -80°C, then extracted with QIAGEN DNeasy Blood&Tissue kit kit. 16S rDNA V1V3 amplicon library prepared with DNA extract and 454 fusion primers barcoded with 454 MIDs were sequenced on Roche 454 FLX+. Reads were used to QIIME based microbiome analysis.
PRJNA339931	SAMN05615462	SRX2504368	1914S32034N	34	3	2	Nasopharynx (N)		Female	Piccolo		Respiratory microbiome of healthy military personnel						28188	20470	83.4946	454 GS FLX+	Human upper respiratory swab was collected from human subject and incubated at -80°C, then extracted with QIAGEN DNeasy Blood&Tissue kit kit. 16S rDNA V1V3 amplicon library prepared with DNA extract and 454 fusion primers barcoded with 454 MIDs were sequenced on Roche 454 FLX+. Reads were used to QIIME based microbiome analysis.
PRJNA339931	SAMN05615462	SRX2504367	1914S32034T	34	3	2	Oropharynx/Throat (T)		Female	Piccolo		Respiratory microbiome of healthy military personnel						27260	19826	80.0656	454 GS FLX+	Human upper respiratory swab was collected from human subject and incubated at -80°C, then extracted with QIAGEN DNeasy Blood&Tissue kit kit. 16S rDNA V1V3 amplicon library prepared with DNA extract and 454 fusion primers barcoded with 454 MIDs were sequenced on Roche 454 FLX+. Reads were used to QIIME based microbiome analysis.
PRJNA339931	SAMN05615462	SRX2504366	1914S32035A	35	3	2	Anterior nares (A)		Male	Trumpet	Flu Mist	Respiratory microbiome of healthy military personnel						17160	11940	70.1991	454 GS FLX+	Human upper respiratory swab was collected from human subject and incubated at -80°C, then extracted with QIAGEN DNeasy Blood&Tissue kit kit. 16S rDNA V1V3 amplicon library prepared with DNA extract and 454 fusion primers barcoded with 454 MIDs were sequenced on Roche 454 FLX+. Reads were used to QIIME based microbiome analysis.
PRJNA339931	SAMN05615462	SRX2504365	1914S32035N	35	3	2	Nasopharynx (N)		Male	Trumpet	Flu Mist	Respiratory microbiome of healthy military personnel						32783	24932	72.6196	454 GS FLX+	Human upper respiratory swab was collected from human subject and incubated at -80°C, then extracted with QIAGEN DNeasy Blood&Tissue kit kit. 16S rDNA V1V3 amplicon library prepared with DNA extract and 454 fusion primers barcoded with 454 MIDs were sequenced on Roche 454 FLX+. Reads were used to QIIME based microbiome analysis.
PRJNA339931	SAMN05615462	SRX2504364	1914S32035T	35	3	2	Oropharynx/Throat (T)		Male	Trumpet	Flu Mist	Respiratory microbiome of healthy military personnel						10474	7341	72.7293	454 GS FLX+	Human upper respiratory swab was collected from human subject and incubated at -80°C, then extracted with QIAGEN DNeasy Blood&Tissue kit kit. 16S rDNA V1V3 amplicon library prepared with DNA extract and 454 fusion primers barcoded with 454 MIDs were sequenced on Roche 454 FLX+. Reads were used to QIIME based microbiome analysis.
PRJNA339931	SAMN05615462	SRX2504363	1914S32036A	36	3	2	Anterior nares (A)		Female	Violin		Respiratory microbiome of healthy military personnel						39881	30309	69.5804	454 GS FLX+	Human upper respiratory swab was collected from human subject and incubated at -80°C, then extracted with QIAGEN DNeasy Blood&Tissue kit kit. 16S rDNA V1V3 amplicon library prepared with DNA extract and 454 fusion primers barcoded with 454 MIDs were sequenced on Roche 454 FLX+. Reads were used to QIIME based microbiome analysis.
PRJNA339931	SAMN05615462	SRX2504362	1914S32036N	36	3	2	Nasopharynx (N)		Female	Violin		Respiratory microbiome of healthy military personnel						32239	24677	76.0516	454 GS FLX+	Human upper respiratory swab was collected from human subject and incubated at -80°C, then extracted with QIAGEN DNeasy Blood&Tissue kit kit. 16S rDNA V1V3 amplicon library prepared with DNA extract and 454 fusion primers barcoded with 454 MIDs were sequenced on Roche 454 FLX+. Reads were used to QIIME based microbiome analysis.
PRJNA339931	SAMN05615462	SRX2504361	1914S32036T	36	3	2	Oropharynx/Throat (T)		Female	Violin		Respiratory microbiome of healthy military personnel						34113	25082	70.0878	454 GS FLX+	Human upper respiratory swab was collected from human subject and incubated at -80°C, then extracted with QIAGEN DNeasy Blood&Tissue kit kit. 16S rDNA V1V3 amplicon library prepared with DNA extract and 454 fusion primers barcoded with 454 MIDs were sequenced on Roche 454 FLX+. Reads were used to QIIME based microbiome analysis.
PRJNA339931	SAMN05615462	SRX2504360	1914S32037A	37	3	2	Anterior nares (A)		Female	French horn		Respiratory microbiome of healthy military personnel						36023	28442	75.9986	454 GS FLX+	Human upper respiratory swab was collected from human subject and incubated at -80°C, then extracted with QIAGEN DNeasy Blood&Tissue kit kit. 16S rDNA V1V3 amplicon library prepared with DNA extract and 454 fusion primers barcoded with 454 MIDs were sequenced on Roche 454 FLX+. Reads were used to QIIME based microbiome analysis.
PRJNA339931	SAMN05615462	SRX2504359	1914S32037N	37	3	2	Nasopharynx (N)		Female	French horn		Respiratory microbiome of healthy military personnel						13038	10359	76.5439	454 GS FLX+	Human upper respiratory swab was collected from human subject and incubated at -80°C, then extracted with QIAGEN DNeasy Blood&Tissue kit kit. 16S rDNA V1V3 amplicon library prepared with DNA extract and 454 fusion primers barcoded with 454 MIDs were sequenced on Roche 454 FLX+. Reads were used to QIIME based microbiome analysis.
PRJNA339931	SAMN05615462	SRX2504358	1914S32037T	37	3	2	Oropharynx/Throat (T)		Female	French horn		Respiratory microbiome of healthy military personnel						36526	28961	73.5262	454 GS FLX+	Human upper respiratory swab was collected from human subject and incubated at -80°C, then extracted with QIAGEN DNeasy Blood&Tissue kit kit. 16S rDNA V1V3 amplicon library prepared with DNA extract and 454 fusion primers barcoded with 454 MIDs were sequenced on Roche 454 FLX+. Reads were used to QIIME based microbiome analysis.
[truncated: 339 more rows]
