# Supplementary material for: Composition and variation of respiratory microbiota in healthy military personnel
Source: PLoS One. 2017 Dec 7;12(12):e0188461. doi: 10.1371/journal.pone.0188461 (PMC5720755; doi:10.1371/journal.pone.0188461)
Supplement: S1 Fig — Bacterial taxa with an average relative abundance of ≥0.5% across the 36 samples are shown. Each sample name includes the quarter of collection 1–4 (first digit), visit 1 or 2 (second digit), subject number (last three digits), and type of swab (A, anterior nares; N, nasopharynx; T, oropharynx). (XLSX) [file pone.0188461.s003.xlsx]

## Sheet: All
S1 Fig. Bacterial community composition of respiratory microbiota in 36 human subjects. Bacterial taxa with an average relative abundance of ≥0.5 % across the 36 samples are shown. Each sample name includes the quarter of collection 1–4 (first digit), visit 1 or 2 (second digit), subject number (last three digits), and type of swab (A, anterior nares; N, nasopharynx; T, oropharynx).
